# Supplementary material for: Computational Analysis of HIV-1 Resistance Based on Gene Expression Profiles and the Virus-Host Interaction Network
Source: PLoS One. 2011 Mar 4;6(3):e17291. doi: 10.1371/journal.pone.0017291 (PMC3048858; doi:10.1371/journal.pone.0017291)
Supplement: Table S1 — The HIV-1, human protein interactions from ( http://www.ncbi.nlm.nih.gov/RefSeq/HIVInteractions/ ). (XLS) [file pone.0017291.s001.xls]

## Sheet: Table S1
Table S1 - The HIV-1, human protein interactions from (http://www.ncbi.nlm.nih.gov/RefSeq/HIVInteractions/)
HIV protein	interact	Human Protein ID	Human Gene Symbol
env	inhibits	ENSP00000361965	ADA
env	inhibits	ENSP00000292205	ADAR
env	inhibits	ENSP00000370713	ADARB2
env	inhibits	ENSP00000355645	ACTA1
env	inhibits	ENSP00000349960	ACTB
env	inhibits	ENSP00000290378	ACTC1
env	inhibits	ENSP00000331514	ACTG1
env	inhibits	ENSP00000295137	ACTG2
env	inhibits	ENSP00000252699	ACTN4
env	inhibits	ENSP00000358490	CD2
env	inhibits	ENSP00000300692	CD3D
env	inhibits	ENSP00000354566	CD3E
env	inhibits	ENSP00000292144	CD3G
env	inhibits	ENSP00000011653	CD4
env	stimulates	ENSP00000297323	ADCY1
env	stimulates	ENSP00000260600	ADCY3
env	stimulates	ENSP00000311405	ADCY6
env	stimulates	ENSP00000254235	ADCY7
env	stimulates	ENSP00000286355	ADCY8
env	stimulates	ENSP00000294016	ADCY9
env	stimulates	ENSP00000300692	CD3D
env	stimulates	ENSP00000354566	CD3E
env	stimulates	ENSP00000292144	CD3G
env	stimulates	ENSP00000011653	CD4
env	activates	ENSP00000297323	ADCY1
env	activates	ENSP00000260600	ADCY3
env	activates	ENSP00000311405	ADCY6
env	activates	ENSP00000254235	ADCY7
env	activates	ENSP00000286355	ADCY8
env	activates	ENSP00000294016	ADCY9
env	activates	ENSP00000279247	CAPN1
env	activates	ENSP00000311032	CASP3
env	activates	ENSP00000330237	CASP9
env	induces cleavage of	ENSP00000355759	PARP1
env	upregulates	ENSP00000355759	PARP1
env	upregulates	ENSP00000363512	ALOX5
env	upregulates	ENSP00000353059	APAF1
env	upregulates	ENSP00000356694	FASLG
env	upregulates	ENSP00000293288	BAX
env	upregulates	ENSP00000245907	C3
env	upregulates	ENSP00000265164	CASP6
env	interacts with	ENSP00000351926	AP2A1
env	interacts with	ENSP00000314414	AP2B1
env	interacts with	ENSP00000299980	AP1G1
env	interacts with	ENSP00000257254	APLNR
env	interacts with	ENSP00000252486	APOE
env	interacts with	ENSP00000356694	FASLG
env	interacts with	ENSP00000293288	BAX
env	interacts with	ENSP00000365230	BCL2L1
env	interacts with	ENSP00000320002	BDNF
env	interacts with	ENSP00000313967	C1QB
env	interacts with	ENSP00000363770	C1QC
env	interacts with	ENSP00000245907	C3
env	interacts with	ENSP00000311032	CASP3
env	interacts with	ENSP00000358490	CD2
env	interacts with	ENSP00000300692	CD3D
env	interacts with	ENSP00000354566	CD3E
env	interacts with	ENSP00000292144	CD3G
env	interacts with	ENSP00000011653	CD4
env	binds	ENSP00000257254	APLNR
env	binds	ENSP00000313967	C1QB
env	binds	ENSP00000363770	C1QC
env	binds	ENSP00000245907	C3
env	binds	ENSP00000223642	C5
env	binds	ENSP00000263408	C9
env	binds	ENSP00000291295	CALM3
env	binds	ENSP00000349467	CALM1
env	binds	ENSP00000272298	CALM2
env	binds	ENSP00000320866	CALR
env	binds	ENSP00000247461	CANX
env	binds	ENSP00000339191	CAV1
env	binds	ENSP00000011653	CD4
env	inhibited by	ENSP00000270202	AKT1
env	inhibited by	ENSP00000284981	APP
env	inhibited by	ENSP00000291295	CALM3
env	inhibited by	ENSP00000349467	CALM1
env	inhibited by	ENSP00000272298	CALM2
env	inhibited by	ENSP00000241052	CAT
env	inhibited by	ENSP00000358490	CD2
env	inhibited by	ENSP00000011653	CD4
env	decreases phosphorylation of	ENSP00000270202	AKT1
env	decreases phosphorylation of	ENSP00000309103	BAD
env	decreases phosphorylation of	ENSP00000292144	CD3G
env	regulated by	ENSP00000270202	AKT1
env	regulated by	ENSP00000333769	BSG
env	modulated by	ENSP00000270202	AKT1
env	downregulates	ENSP00000295463	ALPI
env	downregulates	ENSP00000363965	ALPL
env	downregulates	ENSP00000284981	APP
env	downregulates	ENSP00000329623	BCL2
env	downregulates	ENSP00000347197	C5AR1
env	downregulates	ENSP00000262643	CCNE1
env	downregulates	ENSP00000357153	CD1D
env	downregulates	ENSP00000011653	CD4
env	competes with	ENSP00000364469	APOA1
env	cleaves	ENSP00000245907	C3
env	associates with	ENSP00000247461	CANX
env	complexes with	ENSP00000011653	CD4
env	requires	ENSP00000011653	CD4
env	downregulated by	ENSP00000011653	CD4
env	induces phosphorylation of	ENSP00000011653	CD4
env	cleavage induced by	ENSP00000011653	CD4
gag	interacts with	ENSP00000307387	PDCD6IP
gag	interacts with	ENSP00000217402	CHMP4B
gag	interacts with	ENSP00000344030	STAU2
gag	interacts with	ENSP00000346032	ANXA2
gag	interacts with	ENSP00000325448	KARS
gag	interacts with	ENSP00000299633
gag	interacts with	ENSP00000339328	PLAUR
gag	interacts with	ENSP00000355645	ACTA1
gag	interacts with	ENSP00000349960	ACTB
gag	interacts with	ENSP00000296577	ABCE1
gag	interacts with	ENSP00000221566	SGTA
gag	interacts with	ENSP00000360922	STAU1
gag	interacts with	ENSP00000290378	ACTC1
gag	interacts with	ENSP00000331514	ACTG1
gag	interacts with	ENSP00000295137	ACTG2
gag	interacts with	ENSP00000348056	UBE2I
gag	interacts with	ENSP00000347495	WARS
gag	interacts with	ENSP00000344055	AP3D1
gag	interacts with	ENSP00000358490	CD2
gag	interacts with	ENSP00000300692	CD3D
gag	interacts with	ENSP00000354566	CD3E
gag	interacts with	ENSP00000292144	CD3G
gag	interacts with	ENSP00000297265	CHMP4C
gag	binds	ENSP00000307387	PDCD6IP
gag	binds	ENSP00000221957	PLIN3
gag	binds	ENSP00000317891	TNIP1
gag	binds	ENSP00000292807	AP2M1
gag	binds	ENSP00000263270	AP2S1
gag	binds	ENSP00000351926	AP2A1
gag	binds	ENSP00000314414	AP2B1
gag	binds	ENSP00000330054	EEF1A1P9
gag	binds	ENSP00000230771	HARS2
gag	binds	ENSP00000363524	KIF4A
gag	binds	ENSP00000229135	IFNG
gag	binds	ENSP00000205948	APOH
gag	binds	ENSP00000338711	TRIM6-TRIM34
gag	binds	ENSP00000300026	PPIB
gag	binds	ENSP00000349960	ACTB
gag	binds	ENSP00000254436	TRIM21
gag	binds	ENSP00000331514	ACTG1
gag	binds	ENSP00000251968	TSG101
gag	binds	ENSP00000291295	CALM3
gag	binds	ENSP00000349467	CALM1
gag	binds	ENSP00000272298	CALM2
gag	binds	ENSP00000310275	BANF1
gag	binds	ENSP00000289371	EIF5B
gag	co-localizes with	ENSP00000319052	CETN1
gag	co-localizes with	ENSP00000359300	CETN2
gag	co-localizes with	ENSP00000283122	CETN3
gag	co-localizes with	ENSP00000346032	ANXA2
gag	co-localizes with	ENSP00000372608
gag	co-localizes with	ENSP00000353099
gag	co-localizes with	ENSP00000372607
gag	co-localizes with	ENSP00000364114	HLA-DRB5
gag	co-localizes with	ENSP00000264832	ICAM1
gag	co-localizes with	ENSP00000227155	CD82
gag	co-localizes with	ENSP00000333298	LAMP1
gag	co-localizes with	ENSP00000009180	CD9
gag	co-localizes with	ENSP00000340210	CD59
gag	co-localizes with	ENSP00000257857	CD63
gag	inhibited by	ENSP00000217402	CHMP4B
gag	inhibited by	ENSP00000229135	IFNG
gag	inhibited by	ENSP00000298316	ARF6
gag	inhibited by	ENSP00000360777	INPP5E
gag	inhibited by	ENSP00000331201	HGS
gag	inhibited by	ENSP00000297265	CHMP4C
gag	inhibits	ENSP00000330054	EEF1A1P9
gag	inhibits	ENSP00000229135	IFNG
gag	inhibits	ENSP00000231449	IL4
gag	inhibits	ENSP00000296545	IL15
gag	inhibits	ENSP00000361848	PLAU
gag	inhibits	ENSP00000300692	CD3D
gag	inhibits	ENSP00000354566	CD3E
gag	inhibits	ENSP00000292144	CD3G
gag	inhibits	ENSP00000289371	EIF5B
gag	incorporates	ENSP00000307387	PDCD6IP
gag	incorporates	ENSP00000317891	TNIP1
gag	incorporates	ENSP00000364802	HSPA1A
gag	incorporates	ENSP00000364801
gag	incorporates	ENSP00000247207	HSPA2
gag	incorporates	ENSP00000302961	HSPA4
gag	incorporates	ENSP00000324173	HSPA5
gag	incorporates	ENSP00000310219	HSPA7
gag	incorporates	ENSP00000227378	HSPA8
gag	incorporates	ENSP00000297185	HSPA9
gag	incorporates	ENSP00000340019	HSPD1
gag	incorporates	ENSP00000325448	KARS
gag	incorporates	ENSP00000353408	MSN
gag	phosphorylated by	ENSP00000262506	CSNK2A2
gag	phosphorylated by	ENSP00000365046
gag	phosphorylated by	ENSP00000314067	PAK2
gag	phosphorylated by	ENSP00000287878	PRKAG2
gag	phosphorylated by	ENSP00000309591	PRKACA
gag	phosphorylated by	ENSP00000359719	PRKACB
gag	phosphorylated by	ENSP00000366488	PRKACG
gag	phosphorylated by	ENSP00000323867	PRKAG1
gag	phosphorylated by	ENSP00000351410	PRKAR1A
gag	phosphorylated by	ENSP00000353415	PRKAR1B
gag	phosphorylated by	ENSP00000265563	PRKAR2A
gag	phosphorylated by	ENSP00000265717	PRKAR2B
gag	phosphorylated by	ENSP00000284384	PRKCA
gag	phosphorylated by	ENSP00000215832	MAPK1
gag	phosphorylated by	ENSP00000263025	MAPK3
gag	downregulates	ENSP00000367851	CYBB
gag	downregulates	ENSP00000372608
gag	downregulates	ENSP00000353099
gag	downregulates	ENSP00000372607
gag	downregulates	ENSP00000364114	HLA-DRB5
gag	downregulates	ENSP00000225245	CCL3
gag	activates	ENSP00000228606	CYP27B1
gag	activates	ENSP00000364475	FBP1
gag	activates	ENSP00000287878	PRKAG2
gag	activates	ENSP00000221138	PPP2CB
gag	activates	ENSP00000324804	PPP2R1A
gag	activates	ENSP00000311344	PPP2R1B
gag	activates	ENSP00000336591	PPP2R2B
gag	activates	ENSP00000335083	PPP2R2C
gag	activates	ENSP00000264977	PPP2R3A
gag	activates	ENSP00000337448	PPP2R4
gag	activates	ENSP00000261461	PPP2R5A
gag	activates	ENSP00000164133	PPP2R5B
gag	activates	ENSP00000329009	PPP2R5C
gag	activates	ENSP00000337641	PPP2R5E
gag	activates	ENSP00000309591	PRKACA
gag	activates	ENSP00000359719	PRKACB
gag	activates	ENSP00000366488	PRKACG
gag	activates	ENSP00000323867	PRKAG1
gag	activates	ENSP00000351410	PRKAR1A
gag	activates	ENSP00000353415	PRKAR1B
gag	activates	ENSP00000265563	PRKAR2A
gag	activates	ENSP00000265717	PRKAR2B
gag	activates	ENSP00000364486	FBP2
gag	upregulates	ENSP00000275493	EGFR
gag	upregulates	ENSP00000229135	IFNG
gag	upregulates	ENSP00000226730	IL2
gag	upregulates	ENSP00000258743	IL6
gag	upregulates	ENSP00000303231	IL12A
gag	upregulates	ENSP00000231228	IL12B
gag	upregulates	ENSP00000296545	IL15
gag	upregulates	ENSP00000341208	STAT5A
gag	upregulates	ENSP00000293328	STAT5B
gag	upregulates	ENSP00000372988
gag	upregulates	ENSP00000365290
gag	upregulates	ENSP00000342385	PTGES
gag	enhances	ENSP00000359531	GTF2B
gag	enhances	ENSP00000226730	IL2
gag	enhances	ENSP00000296545	IL15
gag	enhances	ENSP00000226574	NFKB1
gag	enhances	ENSP00000329357	SP1
gag	enhances	ENSP00000354522	TOP1
gag	relocalizes	ENSP00000372608
gag	relocalizes	ENSP00000353099
gag	relocalizes	ENSP00000372607
gag	relocalizes	ENSP00000364114	HLA-DRB5
gag	relocalized by	ENSP00000363524	KIF4A
gag	relocalized by	ENSP00000372608
gag	relocalized by	ENSP00000353099
gag	relocalized by	ENSP00000372607
gag	relocalized by	ENSP00000364114	HLA-DRB5
gag	associates with	ENSP00000296577	ABCE1
gag	stimulated by	ENSP00000364802	HSPA1A
gag	stimulated by	ENSP00000364801
gag	stimulated by	ENSP00000247207	HSPA2
gag	stimulated by	ENSP00000302961	HSPA4
gag	stimulated by	ENSP00000324173	HSPA5
gag	stimulated by	ENSP00000310219	HSPA7
gag	stimulated by	ENSP00000227378	HSPA8
gag	stimulated by	ENSP00000297185	HSPA9
gag	upregulated by	ENSP00000263341	IL1B
gag	imported by	ENSP00000369042	IPO7
gag	imported by	ENSP00000343701	KPNA1
gag	imported by	ENSP00000290158	KPNB1
gag	imported by	ENSP00000332455	KPNA2
gag	imported by	ENSP00000261667	KPNA3
gag	imported by	ENSP00000334373	KPNA4
gag	imported by	ENSP00000348704	KPNA5
gag	imported by	ENSP00000336712	TNPO1
gag	imported by	ENSP00000261574	IPO5
gag	fractionates with	ENSP00000318195	NCL
gag	ubiquitinated by	ENSP00000345530	NEDD4
gag	ubiquitinated by	ENSP00000304697	UBB
gag	ubiquitinated by	ENSP00000344818	UBC
gag	regulated by	ENSP00000366565	VPS28
gag	regulated by	ENSP00000267202	VPS37B
gag	regulated by	ENSP00000322937	LRSAM1
gag	downregulated by	ENSP00000307387	PDCD6IP
gag	complexes with	ENSP00000219169	NUTF2
nef	downregulates	ENSP00000315289	SYNPO
nef	downregulates	ENSP00000292303	CCR5
nef	downregulates	ENSP00000363868	ABCA1
nef	downregulates	ENSP00000358165	FCGR1A
nef	downregulates	ENSP00000271450	FCGR2A
nef	downregulates	ENSP00000351497	FCGR2B
nef	downregulates	ENSP00000306245	FOS
nef	downregulates	ENSP00000365402	HLA-C
nef	downregulates	ENSP00000372608
nef	downregulates	ENSP00000351977
nef	downregulates	ENSP00000259951
nef	downregulates	ENSP00000373116
nef	downregulates	ENSP00000229135	IFNG
nef	downregulates	ENSP00000226730	IL2
nef	downregulates	ENSP00000369293	IL2RA
nef	downregulates	ENSP00000239761	MRC1
nef	downregulates	ENSP00000226574	NFKB1
nef	downregulates	ENSP00000263967	PIK3CA
nef	downregulates	ENSP00000287820	PPARG
nef	downregulates	ENSP00000305355	PRKCB
nef	downregulates	ENSP00000306124	PRKCE
nef	downregulates	ENSP00000290541	PSMB4
nef	downregulates	ENSP00000329623	BCL2
nef	downregulates	ENSP00000365230	BCL2L1
nef	downregulates	ENSP00000353224	TFRC
nef	downregulates	ENSP00000331327	WT1
nef	downregulates	ENSP00000241393	CXCR4
nef	downregulates	ENSP00000262643	CCNE1
nef	downregulates	ENSP00000289429	CD1A
nef	downregulates	ENSP00000357153	CD1D
nef	downregulates	ENSP00000300692	CD3D
nef	downregulates	ENSP00000354566	CD3E
nef	downregulates	ENSP00000292144	CD3G
nef	downregulates	ENSP00000011653	CD4
nef	downregulates	ENSP00000283635	CD8A
nef	downregulates	ENSP00000338922	CD8B
nef	downregulates	ENSP00000324890	CD28
nef	downregulates	ENSP00000264246	CD80
nef	downregulates	ENSP00000332049	CD86
nef	downregulates	ENSP00000228434	CD69
nef	associates with	ENSP00000278568	PAK1
nef	associates with	ENSP00000314067	PAK2
nef	associates with	ENSP00000349960	ACTB
nef	associates with	ENSP00000331514	ACTG1
nef	induces rearrangement of	ENSP00000349960	ACTB
nef	induces rearrangement of	ENSP00000331514	ACTG1
nef	interacts with	ENSP00000362362	CDK9
nef	interacts with	ENSP00000336666	AP1S1
nef	interacts with	ENSP00000269122	CLTC
nef	interacts with	ENSP00000350199	AP1B1
nef	interacts with	ENSP00000347408	AP3M1
nef	interacts with	ENSP00000362795	CXCR3
nef	interacts with	ENSP00000353099
nef	interacts with	ENSP00000254322	DNAJB1
nef	interacts with	ENSP00000264832	ICAM1
nef	interacts with	ENSP00000226730	IL2
nef	interacts with	ENSP00000349252	ITGAL
nef	interacts with	ENSP00000287497	ITGAM
nef	interacts with	ENSP00000314067	PAK2
nef	interacts with	ENSP00000263967	PIK3CA
nef	interacts with	ENSP00000263125	PRKCQ
nef	interacts with	ENSP00000348461	RAC1
nef	interacts with	ENSP00000349960	ACTB
nef	interacts with	ENSP00000269305	TP53
nef	interacts with	ENSP00000241393	CXCR4
nef	interacts with	ENSP00000291295	CALM3
nef	interacts with	ENSP00000349467	CALM1
nef	interacts with	ENSP00000272298	CALM2
nef	interacts with	ENSP00000312442	AP1G2
nef	interacts with	ENSP00000291439	AP1M1
nef	interacts with	ENSP00000011653	CD4
nef	interacts with	ENSP00000264246	CD80
nef	interacts with	ENSP00000314458	CDC42
nef	activates	ENSP00000297323	ADCY1
nef	activates	ENSP00000260600	ADCY3
nef	activates	ENSP00000311405	ADCY6
nef	activates	ENSP00000254235	ADCY7
nef	activates	ENSP00000286355	ADCY8
nef	activates	ENSP00000294016	ADCY9
nef	activates	ENSP00000229794	MAPK14
nef	activates	ENSP00000312126	ADCY4
nef	activates	ENSP00000306245	FOS
nef	activates	ENSP00000373382	HRAS
nef	activates	ENSP00000310127	IRF3
nef	activates	ENSP00000298316	ARF6
nef	activates	ENSP00000361405	MMP9
nef	activates	ENSP00000327850	NFATC1
nef	activates	ENSP00000226574	NFKB1
nef	activates	ENSP00000278568	PAK1
nef	activates	ENSP00000314067	PAK2
nef	activates	ENSP00000215832	MAPK1
nef	activates	ENSP00000263025	MAPK3
nef	activates	ENSP00000363291	MAPK8
nef	activates	ENSP00000348461	RAC1
nef	activates	ENSP00000354394	STAT1
nef	activates	ENSP00000264657	STAT3
nef	activates	ENSP00000311032	CASP3
nef	induces cleavage of	ENSP00000355759	PARP1
nef	binds	ENSP00000217455	ACOT8
nef	binds	ENSP00000307387	PDCD6IP
nef	binds	ENSP00000317891	TNIP1
nef	binds	ENSP00000336666	AP1S1
nef	binds	ENSP00000249923	COPB1
nef	binds	ENSP00000350199	AP1B1
nef	binds	ENSP00000314414	AP2B1
nef	binds	ENSP00000299980	AP1G1
nef	binds	ENSP00000357656	FYN
nef	binds	ENSP00000365858	GATA1
nef	binds	ENSP00000368632	GATA3
nef	binds	ENSP00000262493	GNAO1
nef	binds	ENSP00000365402	HLA-C
nef	binds	ENSP00000351977
nef	binds	ENSP00000259951
nef	binds	ENSP00000373116
nef	binds	ENSP00000272102	ARF1
nef	binds	ENSP00000351908	MAP3K5
nef	binds	ENSP00000314067	PAK2
nef	binds	ENSP00000352522	ATP6V1H
nef	binds	ENSP00000274335	PIK3R1
nef	binds	ENSP00000316454	PACS1
nef	binds	ENSP00000215832	MAPK1
nef	binds	ENSP00000290541	PSMB4
nef	binds	ENSP00000251849	RAF1
nef	binds	ENSP00000269305	TP53
nef	binds	ENSP00000302269	VAV1
nef	binds	ENSP00000291295	CALM3
nef	binds	ENSP00000349467	CALM1
nef	binds	ENSP00000272298	CALM2
nef	binds	ENSP00000312442	AP1G2
nef	binds	ENSP00000291439	AP1M1
nef	binds	ENSP00000344055	AP3D1
nef	binds	ENSP00000011653	CD4
nef	binds	ENSP00000264246	CD80
nef	binds	ENSP00000332049	CD86
nef	stabilizes	ENSP00000336666	AP1S1
nef	stabilizes	ENSP00000350199	AP1B1
nef	stabilizes	ENSP00000299980	AP1G1
nef	stabilizes	ENSP00000363641	TXN
nef	stabilizes	ENSP00000312442	AP1G2
nef	stabilizes	ENSP00000291439	AP1M1
nef	co-localizes with	ENSP00000249923	COPB1
nef	co-localizes with	ENSP00000314414	AP2B1
nef	co-localizes with	ENSP00000253408	GFAP
nef	co-localizes with	ENSP00000314067	PAK2
nef	co-localizes with	ENSP00000344055	AP3D1
nef	co-localizes with	ENSP00000338922	CD8B
nef	co-localizes with	ENSP00000324890	CD28
nef	inhibits	ENSP00000286301	CSF1R
nef	inhibits	ENSP00000368683	EDN1
nef	inhibits	ENSP00000362057	NOX1
nef	inhibits	ENSP00000372608
nef	inhibits	ENSP00000364469	APOA1
nef	inhibits	ENSP00000226730	IL2
nef	inhibits	ENSP00000231449	IL4
nef	inhibits	ENSP00000351908	MAP3K5
nef	inhibits	ENSP00000327850	NFATC1
nef	inhibits	ENSP00000226574	NFKB1
nef	inhibits	ENSP00000215832	MAPK1
nef	inhibits	ENSP00000363548	CXCL12
nef	inhibits	ENSP00000372988
nef	inhibits	ENSP00000365290
nef	inhibits	ENSP00000241393	CXCR4
nef	inhibits	ENSP00000223023	WASL
nef	inhibits	ENSP00000359663	CD40LG
nef	inhibits	ENSP00000314458	CDC42
nef	upregulates	ENSP00000362362	CDK9
nef	upregulates	ENSP00000303939	CTLA4
nef	upregulates	ENSP00000003100	CYP51A1
nef	upregulates	ENSP00000356791	DPT
nef	upregulates	ENSP00000332816	PTK2B
nef	upregulates	ENSP00000253408	GFAP
nef	upregulates	ENSP00000339007	GRB2
nef	upregulates	ENSP00000315477	CD209
nef	upregulates	ENSP00000229135	IFNG
nef	upregulates	ENSP00000263341	IL1B
nef	upregulates	ENSP00000226730	IL2
nef	upregulates	ENSP00000356694	FASLG
nef	upregulates	ENSP00000258743	IL6
nef	upregulates	ENSP00000306512	IL8
nef	upregulates	ENSP00000303231	IL12A
nef	upregulates	ENSP00000296545	IL15
nef	upregulates	ENSP00000305651	CXCL10
nef	upregulates	ENSP00000252444	LDLR
nef	upregulates	ENSP00000357643	MKI67
nef	upregulates	ENSP00000355954	ATF3
nef	upregulates	ENSP00000327850	NFATC1
nef	upregulates	ENSP00000216797	NFKBIA
nef	upregulates	ENSP00000263967	PIK3CA
nef	upregulates	ENSP00000215832	MAPK1
nef	upregulates	ENSP00000302486	MAP2K1
nef	upregulates	ENSP00000262948	MAP2K2
nef	upregulates	ENSP00000267163	RB1
nef	upregulates	ENSP00000227507	CCND1
nef	upregulates	ENSP00000365230	BCL2L1
nef	upregulates	ENSP00000225831	CCL2
nef	upregulates	ENSP00000225245	CCL3
nef	upregulates	ENSP00000250151	CCL4
nef	upregulates	ENSP00000293272	CCL5
nef	upregulates	ENSP00000308944	HLTF
nef	upregulates	ENSP00000243563	SNRPA
nef	upregulates	ENSP00000354476	SREBF2
nef	upregulates	ENSP00000264657	STAT3
nef	upregulates	ENSP00000319248	ZEB1
nef	upregulates	ENSP00000372988
nef	upregulates	ENSP00000365290
nef	upregulates	ENSP00000245907	C3
nef	upregulates	ENSP00000347197	C5AR1
nef	upregulates	ENSP00000330237	CASP9
nef	upregulates	ENSP00000329418	SOCS1
nef	upregulates	ENSP00000245912	TNFSF14
nef	upregulates	ENSP00000304236	CD14
nef	upregulates	ENSP00000085219	CD22
nef	upregulates	ENSP00000324890	CD28
nef	upregulates	ENSP00000009530	CD74
nef	upregulates	ENSP00000314458	CDC42
nef	regulated by	ENSP00000298316	ARF6
nef	regulated by	ENSP00000215832	MAPK1
nef	induces phosphorylation of	ENSP00000359424	CHUK
nef	induces phosphorylation of	ENSP00000339151	IKBKB
nef	induces phosphorylation of	ENSP00000335652	NF2
nef	induces phosphorylation of	ENSP00000309103	BAD
nef	induces phosphorylation of	ENSP00000264033	CBL
nef	induces phosphorylation of	ENSP00000250617	ARHGEF6
nef	requires	ENSP00000292807	AP2M1
nef	requires	ENSP00000291295	CALM3
nef	requires	ENSP00000349467	CALM1
nef	requires	ENSP00000272298	CALM2
nef	requires	ENSP00000311032	CASP3
nef	inactivates	ENSP00000311032	CASP3
nef	inactivates	ENSP00000351273	CASP8
nef	induces complex with	ENSP00000264033	CBL
nef	induces complex with	ENSP00000364893	ARHGEF7
nef	Interacts with	ENSP00000256935	DOCK2
nef	Interacts with	ENSP00000254322	DNAJB1
nef	Interacts with	ENSP00000348461	RAC1
nef	Interacts with	ENSP00000249071	RAC2
nef	Interacts with	ENSP00000241393	CXCR4
nef	Interacts with	ENSP00000291439	AP1M1
nef	Interacts with	ENSP00000312185	ELMO1
nef	Upregulates	ENSP00000254322	DNAJB1
nef	degrades	ENSP00000216797	NFKBIA
nef	degrades	ENSP00000011653	CD4
nef	modulates	ENSP00000340409	SMPD1
nef	modulates	ENSP00000353224	TFRC
nef	modulates	ENSP00000011653	CD4
nef	Requires	ENSP00000292807	AP2M1
nef	Induces release of	ENSP00000264072	FCER2
nef	Induces release of	ENSP00000264832	ICAM1
nef	Inhibits	ENSP00000226730	IL2
nef	Inhibits	ENSP00000215832	MAPK1
nef	Modulates	ENSP00000287936	HMGCR
nef	synergizes with	ENSP00000373382	HRAS
nef	phosphorylated by	ENSP00000309591	PRKACA
nef	phosphorylated by	ENSP00000284384	PRKCA
nef	relocalizes	ENSP00000344259	UBE2L3
nef	polarizes	ENSP00000211998	VCL
nef	Co-localizes with	ENSP00000261890	RAB11A
pol	cleaves	ENSP00000319977	NDRG1
pol	cleaves	ENSP00000355759	PARP1
pol	cleaves	ENSP00000371419	PARP4
pol	cleaves	ENSP00000371767	EIF4G1
pol	cleaves	ENSP00000323929	A2M
pol	cleaves	ENSP00000358879	FLNA
pol	cleaves	ENSP00000295956	FLNB
pol	cleaves	ENSP00000327145	FLNC
pol	cleaves	ENSP00000253408	GFAP
pol	cleaves	ENSP00000313007	PABPC1
pol	cleaves	ENSP00000284981	APP
pol	cleaves	ENSP00000263341	IL1B
pol	cleaves	ENSP00000007722	ITGA3
pol	cleaves	ENSP00000200181	ITGB4
pol	cleaves	ENSP00000315757	LCP1
pol	cleaves	ENSP00000371462	MAP1A
pol	cleaves	ENSP00000353508	MAP2
pol	cleaves	ENSP00000349785	MAP1LC3C
pol	cleaves	ENSP00000355048	MYH7
pol	cleaves	ENSP00000216181	MYH9
pol	cleaves	ENSP00000269243	MYH10
pol	cleaves	ENSP00000300036	MYH11
pol	cleaves	ENSP00000226574	NFKB1
pol	cleaves	ENSP00000317790	SPTBN5
pol	cleaves	ENSP00000369274	PHKA2
pol	cleaves	ENSP00000313504	PHKB
pol	cleaves	ENSP00000336831	PLS1
pol	cleaves	ENSP00000296028	PPBP
pol	cleaves	ENSP00000298687	NDRG2
pol	cleaves	ENSP00000263373	SPTBN4
pol	cleaves	ENSP00000355645	ACTA1
pol	cleaves	ENSP00000329623	BCL2
pol	cleaves	ENSP00000349960	ACTB
pol	cleaves	ENSP00000349259	SPTBN1
pol	cleaves	ENSP00000311489	SPTBN2
pol	cleaves	ENSP00000290378	ACTC1
pol	cleaves	ENSP00000316029	TLN1
pol	cleaves	ENSP00000331514	ACTG1
pol	cleaves	ENSP00000278407	SERPING1
pol	cleaves	ENSP00000361636	TNNC2
pol	cleaves	ENSP00000232975	TNNC1
pol	cleaves	ENSP00000295137	ACTG2
pol	cleaves	ENSP00000224237	VIM
pol	cleaves	ENSP00000291295	CALM3
pol	cleaves	ENSP00000349467	CALM1
pol	cleaves	ENSP00000272298	CALM2
pol	cleaves	ENSP00000268607	MAP1LC3B
pol	cleaves	ENSP00000303476	TLN2
pol	cleaves	ENSP00000363970	MAP1LC3A
pol	cleaves	ENSP00000193403	ACTN1
pol	cleaves	ENSP00000252172	MYH13
pol	co-localizes with	ENSP00000370114	PSIP1
pol	co-localizes with	ENSP00000355645	ACTA1
pol	co-localizes with	ENSP00000349960	ACTB
pol	co-localizes with	ENSP00000290378	ACTC1
pol	co-localizes with	ENSP00000331514	ACTG1
pol	co-localizes with	ENSP00000295137	ACTG2
pol	co-localizes with	ENSP00000301284
pol	binds	ENSP00000282572	CCNO
pol	binds	ENSP00000370114	PSIP1
pol	binds	ENSP00000330054	EEF1A1P9
pol	binds	ENSP00000343701	KPNA1
pol	binds	ENSP00000290158	KPNB1
pol	binds	ENSP00000332455	KPNA2
pol	binds	ENSP00000261667	KPNA3
pol	binds	ENSP00000334373	KPNA4
pol	binds	ENSP00000348704	KPNA5
pol	binds	ENSP00000336712	TNPO1
pol	binds	ENSP00000261574	IPO5
pol	binds	ENSP00000319814	PCK1
pol	binds	ENSP00000349960	ACTB
pol	binds	ENSP00000242576	UNG
pol	binds	ENSP00000308533	SIP1
pol	induces cleavage of	ENSP00000355759	PARP1
pol	induces cleavage of	ENSP00000371419	PARP4
pol	induces cleavage of	ENSP00000366237	DFFA
pol	induces cleavage of	ENSP00000367454	DFFB
pol	induces cleavage of	ENSP00000318822	BID
pol	requires	ENSP00000355759	PARP1
pol	interacts with	ENSP00000370114	PSIP1
pol	interacts with	ENSP00000358857	EMD
pol	interacts with	ENSP00000352257	XRCC6
pol	interacts with	ENSP00000233893	HSPE1
pol	interacts with	ENSP00000299633
pol	interacts with	ENSP00000268058	PML
pol	interacts with	ENSP00000313420	PRKDC
pol	interacts with	ENSP00000215832	MAPK1
pol	interacts with	ENSP00000263025	MAPK3
pol	interacts with	ENSP00000302486	MAP2K1
pol	interacts with	ENSP00000215659	MAPK12
pol	interacts with	ENSP00000269305	TP53
pol	interacts with	ENSP00000329528	XRCC5
pol	interacts with	ENSP00000310275	BANF1
pol	downregulates	ENSP00000329623	BCL2
pol	activates	ENSP00000311032	CASP3
pol	activates	ENSP00000351273	CASP8
pol	activates	ENSP00000330237	CASP9
pol	phosphorylated by	ENSP00000262506	CSNK2A2
pol	phosphorylated by	ENSP00000365046
pol	phosphorylated by	ENSP00000265970	PIK3C2A
pol	phosphorylated by	ENSP00000284384	PRKCA
pol	phosphorylated by	ENSP00000305355	PRKCB
pol	phosphorylated by	ENSP00000331602	PRKCD
pol	phosphorylated by	ENSP00000306124	PRKCE
pol	phosphorylated by	ENSP00000263431	PRKCG
pol	phosphorylated by	ENSP00000329127	PRKCH
pol	phosphorylated by	ENSP00000295797	PRKCI
pol	phosphorylated by	ENSP00000263125	PRKCQ
pol	phosphorylated by	ENSP00000367830	PRKCZ
pol	stimulated by	ENSP00000370114	PSIP1
pol	stimulated by	ENSP00000365046
pol	stimulated by	ENSP00000340019	HSPD1
pol	stimulates	ENSP00000305480	FEN1
pol	associates with	ENSP00000352257	XRCC6
pol	associates with	ENSP00000329528	XRCC5
pol	inhibited by	ENSP00000362131	RPA4
pol	inhibited by	ENSP00000369564	IFNA16
pol	inhibited by	ENSP00000325448	KARS
pol	inhibited by	ENSP00000284384	PRKCA
pol	inhibited by	ENSP00000305355	PRKCB
pol	inhibited by	ENSP00000331602	PRKCD
pol	inhibited by	ENSP00000306124	PRKCE
pol	inhibited by	ENSP00000263431	PRKCG
pol	inhibited by	ENSP00000329127	PRKCH
pol	inhibited by	ENSP00000295797	PRKCI
pol	inhibited by	ENSP00000263125	PRKCQ
pol	inhibited by	ENSP00000367830	PRKCZ
pol	inhibited by	ENSP00000372088	RAD51
pol	inhibited by	ENSP00000223129	RPA3
pol	degraded by	ENSP00000293362	PSME3
pol	degraded by	ENSP00000229135	IFNG
pol	degraded by	ENSP00000315309	PSMA1
pol	degraded by	ENSP00000223321	PSMA2
pol	degraded by	ENSP00000216455	PSMA3
pol	degraded by	ENSP00000044462	PSMA4
pol	degraded by	ENSP00000271308	PSMA5
pol	degraded by	ENSP00000261479	PSMA6
pol	degraded by	ENSP00000359910	PSMA7
pol	degraded by	ENSP00000262193	PSMB1
pol	degraded by	ENSP00000225426	PSMB3
pol	degraded by	ENSP00000290541	PSMB4
pol	degraded by	ENSP00000355325	PSMB5
pol	degraded by	ENSP00000270586	PSMB6
pol	degraded by	ENSP00000259457	PSMB7
pol	degraded by	ENSP00000372723
pol	degraded by	ENSP00000364016
pol	degraded by	ENSP00000372721
pol	degraded by	ENSP00000372595
pol	degraded by	ENSP00000363993
pol	degraded by	ENSP00000351314	PSMB10
pol	degraded by	ENSP00000261303	PSMC1
pol	degraded by	ENSP00000292644	PSMC2
pol	degraded by	ENSP00000298852	PSMC3
pol	degraded by	ENSP00000157812	PSMC4
pol	degraded by	ENSP00000310572	PSMC5
pol	degraded by	ENSP00000309474	PSMD1
pol	degraded by	ENSP00000310129	PSMD2
pol	degraded by	ENSP00000264639	PSMD3
pol	degraded by	ENSP00000210313	PSMD5
pol	degraded by	ENSP00000219313	PSMD7
pol	degraded by	ENSP00000215071	PSMD8
pol	degraded by	ENSP00000261817	PSMD9
pol	degraded by	ENSP00000217958	PSMD10
pol	degraded by	ENSP00000261712	PSMD11
pol	degraded by	ENSP00000348442	PSMD12
pol	degraded by	ENSP00000333811	PSMD13
pol	degraded by	ENSP00000372155	PSME1
pol	degraded by	ENSP00000216802	PSME2
pol	degraded by	ENSP00000295901	PSMD6
pol	imported by	ENSP00000369042	IPO7
pol	imported by	ENSP00000370114	PSIP1
pol	imported by	ENSP00000343701	KPNA1
pol	imported by	ENSP00000290158	KPNB1
pol	imported by	ENSP00000332455	KPNA2
pol	imported by	ENSP00000261667	KPNA3
pol	imported by	ENSP00000334373	KPNA4
pol	imported by	ENSP00000348704	KPNA5
pol	imported by	ENSP00000336712	TNPO1
pol	imported by	ENSP00000261574	IPO5
pol	fractionates with	ENSP00000318195	NCL
pol	enhanced by	ENSP00000327850	NFATC1
pol	enhanced by	ENSP00000354522	TOP1
pol	degrades	ENSP00000224237	VIM
pol	incorporates	ENSP00000282572	CCNO
pol	incorporates	ENSP00000242576	UNG
pol	acetylated by	ENSP00000259021	MYST2
pol	acetylated by	ENSP00000287239	MYST4
pol	acetylated by	ENSP00000265713	MYST3
pol	regulated by	ENSP00000370114	PSIP1
pol	activated by	ENSP00000299633
pol	activated by	ENSP00000356410	GLRX2
pol	activated by	ENSP00000328570	GLRX5
pol	induces release of	ENSP00000307786	CYCS
rev	associates with	ENSP00000296930	NPM1
rev	associates with	ENSP00000349960	ACTB
rev	requires	ENSP00000357880	AMD1
rev	requires	ENSP00000312059	AGFG1
rev	stimulated by	ENSP00000296930	NPM1
rev	binds	ENSP00000229214	KRR1
rev	binds	ENSP00000262506	CSNK2A2
rev	binds	ENSP00000365046
rev	binds	ENSP00000336702	EIF5AL1
rev	binds	ENSP00000312059	AGFG1
rev	binds	ENSP00000300176	AGFG2
rev	binds	ENSP00000160827	KIF22
rev	binds	ENSP00000290158	KPNB1
rev	binds	ENSP00000336712	TNPO1
rev	binds	ENSP00000261574	IPO5
rev	binds	ENSP00000357283	LMNA
rev	binds	ENSP00000296930	NPM1
rev	binds	ENSP00000225698	C1QBP
rev	inhibits	ENSP00000369456	ITPA
rev	inhibits	ENSP00000254301	LGALS3
rev	inhibits	ENSP00000254193	SNRPA1
rev	inhibits	ENSP00000225698	C1QBP
rev	phosphorylated by	ENSP00000262506	CSNK2A2
rev	phosphorylated by	ENSP00000365046
rev	phosphorylated by	ENSP00000284384	PRKCA
rev	phosphorylated by	ENSP00000215832	MAPK1
rev	phosphorylated by	ENSP00000263025	MAPK3
rev	modulated by	ENSP00000262506	CSNK2A2
rev	modulated by	ENSP00000365046
rev	modulated by	ENSP00000341826	HNRPA1L3
rev	activates	ENSP00000262506	CSNK2A2
rev	activates	ENSP00000365046
rev	interacts with	ENSP00000258742	NUPL2
rev	interacts with	ENSP00000370745	DDX1
rev	interacts with	ENSP00000336702	EIF5AL1
rev	interacts with	ENSP00000313007	PABPC1
rev	interacts with	ENSP00000341826	HNRPA1L3
rev	interacts with	ENSP00000365458	MIR7-1
rev	interacts with	ENSP00000315205	ILF3
rev	interacts with	ENSP00000296930	NPM1
rev	interacts with	ENSP00000316032	NUP98
rev	interacts with	ENSP00000349428	PTBP1
rev	interacts with	ENSP00000359345	SNORD21
rev	relocalized by	ENSP00000370745	DDX1
rev	stimulates	ENSP00000341826	HNRPA1L3
rev	inhibited by	ENSP00000315205	ILF3
rev	inhibited by	ENSP00000290158	KPNB1
rev	inhibited by	ENSP00000336712	TNPO1
rev	inhibited by	ENSP00000261574	IPO5
rev	inhibited by	ENSP00000216797	NFKBIA
rev	inhibited by	ENSP00000316032	NUP98
rev	inhibited by	ENSP00000355330	TGM2
rev	recruits	ENSP00000316032	NUP98
rev	competes with	ENSP00000327583	RANBP1
rev	depolymerizes	ENSP00000336799	TUBA1B
rev	depolymerizes	ENSP00000264071	MIR220B
rev	depolymerizes	ENSP00000341289	TUBB2C
rev	depolymerizes	ENSP00000248437	TUBA4A
rev	depolymerizes	ENSP00000326042	TUBA3D
rev	depolymerizes	ENSP00000369703	TUBB2A
rev	depolymerizes	ENSP00000301071	TUBA1A
rev	depolymerizes	ENSP00000217133	TUBB1
rev	depolymerizes	ENSP00000318697	TUBB6
rev	depolymerizes	ENSP00000301072	TUBA1C
rev	ubiquitinated by	ENSP00000304697	UBB
rev	ubiquitinated by	ENSP00000344818	UBC
rev	methylated by	ENSP00000359095	PRMT6
tat	inhibits	ENSP00000293362	PSME3
tat	inhibits	ENSP00000340330	KAT5
tat	inhibits	ENSP00000297323	ADCY1
tat	inhibits	ENSP00000260600	ADCY3
tat	inhibits	ENSP00000311405	ADCY6
tat	inhibits	ENSP00000254235	ADCY7
tat	inhibits	ENSP00000286355	ADCY8
tat	inhibits	ENSP00000294016	ADCY9
tat	inhibits	ENSP00000225964	COL1A1
tat	inhibits	ENSP00000297268	COL1A2
tat	inhibits	ENSP00000371502	CREBBP
tat	inhibits	ENSP00000353731	DPP4
tat	inhibits	ENSP00000359290	DR1
tat	inhibits	ENSP00000338323	EEF1D
tat	inhibits	ENSP00000312126	ADCY4
tat	inhibits	ENSP00000323929	A2M
tat	inhibits	ENSP00000356946	FCGR3A
tat	inhibits	ENSP00000356941	FCGR3B
tat	inhibits	ENSP00000264498	FGF2
tat	inhibits	ENSP00000225916	KAT2A
tat	inhibits	ENSP00000362795	CXCR3
tat	inhibits	ENSP00000229135	IFNG
tat	inhibits	ENSP00000252486	APOE
tat	inhibits	ENSP00000284981	APP
tat	inhibits	ENSP00000263851	IL7
tat	inhibits	ENSP00000306157	IL7R
tat	inhibits	ENSP00000305651	CXCL10
tat	inhibits	ENSP00000349252	ITGAL
tat	inhibits	ENSP00000347279	ITGB2
tat	inhibits	ENSP00000243077
tat	inhibits	ENSP00000353679	MME
tat	inhibits	ENSP00000358525	NGF
tat	inhibits	ENSP00000327251	NOS2
tat	inhibits	ENSP00000315309	PSMA1
tat	inhibits	ENSP00000223321	PSMA2
tat	inhibits	ENSP00000216455	PSMA3
tat	inhibits	ENSP00000044462	PSMA4
tat	inhibits	ENSP00000271308	PSMA5
tat	inhibits	ENSP00000261479	PSMA6
tat	inhibits	ENSP00000359910	PSMA7
tat	inhibits	ENSP00000262193	PSMB1
tat	inhibits	ENSP00000225426	PSMB3
tat	inhibits	ENSP00000290541	PSMB4
tat	inhibits	ENSP00000355325	PSMB5
tat	inhibits	ENSP00000270586	PSMB6
tat	inhibits	ENSP00000259457	PSMB7
tat	inhibits	ENSP00000372723
tat	inhibits	ENSP00000364016
tat	inhibits	ENSP00000372721
tat	inhibits	ENSP00000372595
tat	inhibits	ENSP00000363993
tat	inhibits	ENSP00000351314	PSMB10
tat	inhibits	ENSP00000261303	PSMC1
tat	inhibits	ENSP00000292644	PSMC2
tat	inhibits	ENSP00000298852	PSMC3
tat	inhibits	ENSP00000157812	PSMC4
tat	inhibits	ENSP00000310572	PSMC5
tat	inhibits	ENSP00000309474	PSMD1
tat	inhibits	ENSP00000310129	PSMD2
tat	inhibits	ENSP00000264639	PSMD3
tat	inhibits	ENSP00000210313	PSMD5
tat	inhibits	ENSP00000219313	PSMD7
tat	inhibits	ENSP00000215071	PSMD8
tat	inhibits	ENSP00000261817	PSMD9
tat	inhibits	ENSP00000217958	PSMD10
tat	inhibits	ENSP00000261712	PSMD11
tat	inhibits	ENSP00000348442	PSMD12
tat	inhibits	ENSP00000333811	PSMD13
tat	inhibits	ENSP00000372155	PSME1
tat	inhibits	ENSP00000216802	PSME2
tat	inhibits	ENSP00000332706	PURA
tat	inhibits	ENSP00000262133	RBL2
tat	inhibits	ENSP00000225842	CCL1
tat	inhibits	ENSP00000225831	CCL2
tat	inhibits	ENSP00000367832	CCL7
tat	inhibits	ENSP00000363548	CXCL12
tat	inhibits	ENSP00000325905	SFRS7
tat	inhibits	ENSP00000266088	SLC5A1
tat	inhibits	ENSP00000329357	SP1
tat	inhibits	ENSP00000276072	TAF1
tat	inhibits	ENSP00000346440	TCF4
tat	inhibits	ENSP00000372988
tat	inhibits	ENSP00000365290
tat	inhibits	ENSP00000269305	TP53
tat	inhibits	ENSP00000283629	UBP1
tat	inhibits	ENSP00000241393	CXCR4
tat	inhibits	ENSP00000258682	CAMK2B
tat	inhibits	ENSP00000263754	KAT2B
tat	inhibits	ENSP00000299543	CTDP1
tat	inhibits	ENSP00000295901	PSMD6
tat	induces rearrangement of	ENSP00000355645	ACTA1
tat	induces rearrangement of	ENSP00000349960	ACTB
tat	induces rearrangement of	ENSP00000290378	ACTC1
tat	induces rearrangement of	ENSP00000331514	ACTG1
tat	induces rearrangement of	ENSP00000295137	ACTG2
tat	downregulates	ENSP00000266970	CDK2
tat	downregulates	ENSP00000297518	CDK5
tat	downregulates	ENSP00000264071	MIR220B
tat	downregulates	ENSP00000341289	TUBB2C
tat	downregulates	ENSP00000298159	CFL2
tat	downregulates	ENSP00000361298	KIF2C
tat	downregulates	ENSP00000292303	CCR5
tat	downregulates	ENSP00000373058
tat	downregulates	ENSP00000339001
tat	downregulates	ENSP00000354677	GPX7
tat	downregulates	ENSP00000362924	GSN
tat	downregulates	ENSP00000354003	GYPA
tat	downregulates	ENSP00000346032	ANXA2
tat	downregulates	ENSP00000365402	HLA-C
tat	downregulates	ENSP00000372717
tat	downregulates	ENSP00000363976
tat	downregulates	ENSP00000372718
tat	downregulates	ENSP00000372713	HLA-DOA
tat	downregulates	ENSP00000372711	HLA-DPA1
tat	downregulates	ENSP00000363941
tat	downregulates	ENSP00000339398
tat	downregulates	ENSP00000364076
tat	downregulates	ENSP00000372608
tat	downregulates	ENSP00000353099
tat	downregulates	ENSP00000372607
tat	downregulates	ENSP00000364114	HLA-DRB5
tat	downregulates	ENSP00000351977
tat	downregulates	ENSP00000259951
tat	downregulates	ENSP00000373116
tat	downregulates	ENSP00000229135	IFNG
tat	downregulates	ENSP00000259818	TUBB2B
tat	downregulates	ENSP00000263339	IL1A
tat	downregulates	ENSP00000263341	IL1B
tat	downregulates	ENSP00000226730	IL2
tat	downregulates	ENSP00000369293	IL2RA
tat	downregulates	ENSP00000216223	IL2RB
tat	downregulates	ENSP00000306157	IL7R
tat	downregulates	ENSP00000306512	IL8
tat	downregulates	ENSP00000303231	IL12A
tat	downregulates	ENSP00000231228	IL12B
tat	downregulates	ENSP00000227157	LDHA
tat	downregulates	ENSP00000229319	LDHB
tat	downregulates	ENSP00000269321	ARHGDIA
tat	downregulates	ENSP00000256447	CD180
tat	downregulates	ENSP00000288840	SMAD6
tat	downregulates	ENSP00000314441	METTL1
tat	downregulates	ENSP00000239761	MRC1
tat	downregulates	ENSP00000297494	NOS3
tat	downregulates	ENSP00000265724	ABCB1
tat	downregulates	ENSP00000356734	PRRX1
tat	downregulates	ENSP00000362305	PRF1
tat	downregulates	ENSP00000313420	PRKDC
tat	downregulates	ENSP00000248151
tat	downregulates	ENSP00000340858	B2M
tat	downregulates	ENSP00000372721
tat	downregulates	ENSP00000372595
tat	downregulates	ENSP00000363993
tat	downregulates	ENSP00000361021	PTEN
tat	downregulates	ENSP00000355645	ACTA1
tat	downregulates	ENSP00000348461	RAC1
tat	downregulates	ENSP00000249071	RAC2
tat	downregulates	ENSP00000227507	CCND1
tat	downregulates	ENSP00000329623	BCL2
tat	downregulates	ENSP00000295025	REL
tat	downregulates	ENSP00000349960	ACTB
tat	downregulates	ENSP00000225245	CCL3
tat	downregulates	ENSP00000270349	SLC6A3
tat	downregulates	ENSP00000363708	BMPR2
tat	downregulates	ENSP00000270142	SOD1
tat	downregulates	ENSP00000337127	SOD2
tat	downregulates	ENSP00000290378	ACTC1
tat	downregulates	ENSP00000309572	TERT
tat	downregulates	ENSP00000370571	TH
tat	downregulates	ENSP00000218388	TIMP1
tat	downregulates	ENSP00000262768	TIMP2
tat	downregulates	ENSP00000331514	ACTG1
tat	downregulates	ENSP00000372988
tat	downregulates	ENSP00000365290
tat	downregulates	ENSP00000365435	TNFRSF1B
tat	downregulates	ENSP00000269305	TP53
tat	downregulates	ENSP00000295137	ACTG2
tat	downregulates	ENSP00000369703	TUBB2A
tat	downregulates	ENSP00000372335	MIR943
tat	downregulates	ENSP00000217133	TUBB1
tat	downregulates	ENSP00000311032	CASP3
tat	downregulates	ENSP00000318697	TUBB6
tat	downregulates	ENSP00000256460	CAMK1
tat	downregulates	ENSP00000224073	EDF1
tat	downregulates	ENSP00000318486	CDK5R1
tat	downregulates	ENSP00000262643	CCNE1
tat	downregulates	ENSP00000295522	CLDN1
tat	downregulates	ENSP00000366453	TJP2
tat	downregulates	ENSP00000263212	PPM1F
tat	downregulates	ENSP00000307513	MRC2
tat	downregulates	ENSP00000308450	CDC20
tat	downregulates	ENSP00000321656	CDC25C
tat	upregulates	ENSP00000369299	TRIM22
tat	upregulates	ENSP00000348822	SEMA4D
tat	upregulates	ENSP00000359783	IFI44
tat	upregulates	ENSP00000350003	CCR3
tat	upregulates	ENSP00000292303	CCR5
tat	upregulates	ENSP00000225964	COL1A1
tat	upregulates	ENSP00000297268	COL1A2
tat	upregulates	ENSP00000304408	COL3A1
tat	upregulates	ENSP00000371502	CREBBP
tat	upregulates	ENSP00000333055	CREM
tat	upregulates	ENSP00000296871	CSF2
tat	upregulates	ENSP00000368683	EDN1
tat	upregulates	ENSP00000249116	APOBEC3A
tat	upregulates	ENSP00000270202	AKT1
tat	upregulates	ENSP00000338548	FGF1
tat	upregulates	ENSP00000306245	FOS
tat	upregulates	ENSP00000265562	PTPN23
tat	upregulates	ENSP00000253408	GFAP
tat	upregulates	ENSP00000339007	GRB2
tat	upregulates	ENSP00000360616	GRIN1
tat	upregulates	ENSP00000270218	IL19
tat	upregulates	ENSP00000177694	TBX21
tat	upregulates	ENSP00000365402	HLA-C
tat	upregulates	ENSP00000372608
tat	upregulates	ENSP00000353099
tat	upregulates	ENSP00000372607
tat	upregulates	ENSP00000364114	HLA-DRB5
tat	upregulates	ENSP00000351977
tat	upregulates	ENSP00000259951
tat	upregulates	ENSP00000373116
tat	upregulates	ENSP00000263464	BIRC3
tat	upregulates	ENSP00000335153	HSP90AA2
tat	upregulates	ENSP00000264832	ICAM1
tat	upregulates	ENSP00000365280	ID1
tat	upregulates	ENSP00000258381	SP110
tat	upregulates	ENSP00000360883	IFIT3
tat	upregulates	ENSP00000229135	IFNG
tat	upregulates	ENSP00000302665	IGF1
tat	upregulates	ENSP00000284981	APP
tat	upregulates	ENSP00000263339	IL1A
tat	upregulates	ENSP00000263341	IL1B
tat	upregulates	ENSP00000233946	IL1R1
tat	upregulates	ENSP00000259206	IL1RN
tat	upregulates	ENSP00000226730	IL2
tat	upregulates	ENSP00000369293	IL2RA
tat	upregulates	ENSP00000356694	FASLG
tat	upregulates	ENSP00000231449	IL4
tat	upregulates	ENSP00000170630	IL4R
tat	upregulates	ENSP00000258743	IL6
tat	upregulates	ENSP00000357470	IL6R
tat	upregulates	ENSP00000306157	IL7R
tat	upregulates	ENSP00000306512	IL8
tat	upregulates	ENSP00000303231	IL12A
tat	upregulates	ENSP00000231228	IL12B
tat	upregulates	ENSP00000305651	CXCL10
tat	upregulates	ENSP00000329411	IRF7
tat	upregulates	ENSP00000293379	ITGA5
tat	upregulates	ENSP00000347279	ITGB2
tat	upregulates	ENSP00000262017	ITGB3
tat	upregulates	ENSP00000324532	LAMA3
tat	upregulates	ENSP00000230538	LAMA4
tat	upregulates	ENSP00000252999	LAMA5
tat	upregulates	ENSP00000222399	LAMB1
tat	upregulates	ENSP00000307156	LAMB2
tat	upregulates	ENSP00000348384	LAMB3
tat	upregulates	ENSP00000258341	LAMC1
tat	upregulates	ENSP00000264144	LAMC2
tat	upregulates	ENSP00000254301	LGALS3
tat	upregulates	ENSP00000244930	SCGB2A1
tat	upregulates	ENSP00000354901	CXCL9
tat	upregulates	ENSP00000219070	MMP2
tat	upregulates	ENSP00000260227	MMP7
tat	upregulates	ENSP00000361405	MMP9
tat	upregulates	ENSP00000290705	MT1A
tat	upregulates	ENSP00000334998	MT1B
tat	upregulates	ENSP00000334872	MT1F
tat	upregulates	ENSP00000330587	MT1H
tat	upregulates	ENSP00000245185	MT2A
tat	upregulates	ENSP00000200691	MT3
tat	upregulates	ENSP00000367207	MYC
tat	upregulates	ENSP00000327251	NOS2
tat	upregulates	ENSP00000297494	NOS3
tat	upregulates	ENSP00000306561	OGG1
tat	upregulates	ENSP00000223095	SERPINE1
tat	upregulates	ENSP00000356063	IL20
tat	upregulates	ENSP00000328088	PAWR
tat	upregulates	ENSP00000238112	CPSF3
tat	upregulates	ENSP00000265724	ABCB1
tat	upregulates	ENSP00000361848	PLAU
tat	upregulates	ENSP00000265421	POLB
tat	upregulates	ENSP00000368752	PRNP
tat	upregulates	ENSP00000372723
tat	upregulates	ENSP00000364016
tat	upregulates	ENSP00000351314	PSMB10
tat	upregulates	ENSP00000356438	PTGS2
tat	upregulates	ENSP00000341189	PTK2
tat	upregulates	ENSP00000293288	BAX
tat	upregulates	ENSP00000372088	RAD51
tat	upregulates	ENSP00000227507	CCND1
tat	upregulates	ENSP00000329623	BCL2
tat	upregulates	ENSP00000295025	REL
tat	upregulates	ENSP00000311508	RELA
tat	upregulates	ENSP00000365230	BCL2L1
tat	upregulates	ENSP00000349960	ACTB
tat	upregulates	ENSP00000232014	BCL6
tat	upregulates	ENSP00000225831	CCL2
tat	upregulates	ENSP00000225245	CCL3
tat	upregulates	ENSP00000250151	CCL4
tat	upregulates	ENSP00000293272	CCL5
tat	upregulates	ENSP00000367832	CCL7
tat	upregulates	ENSP00000225840	CCL8
tat	upregulates	ENSP00000356792	XCL1
tat	upregulates	ENSP00000363548	CXCL12
tat	upregulates	ENSP00000331736	SELE
tat	upregulates	ENSP00000305714	BMP1
tat	upregulates	ENSP00000368104	BMP2
tat	upregulates	ENSP00000289473	NCF1
tat	upregulates	ENSP00000329357	SP1
tat	upregulates	ENSP00000310301	SP3
tat	upregulates	ENSP00000265304	SSBP1
tat	upregulates	ENSP00000354394	STAT1
tat	upregulates	ENSP00000372722
tat	upregulates	ENSP00000346206	TAP1
tat	upregulates	ENSP00000295400	TGFA
tat	upregulates	ENSP00000221930	TGFB1
tat	upregulates	ENSP00000355896	TGFB2
tat	upregulates	ENSP00000278407	SERPING1
tat	upregulates	ENSP00000372988
tat	upregulates	ENSP00000365290
tat	upregulates	ENSP00000162749	TNFRSF1A
tat	upregulates	ENSP00000269305	TP53
tat	upregulates	ENSP00000294728	VCAM1
tat	upregulates	ENSP00000241393	CXCR4
tat	upregulates	ENSP00000351273	CASP8
tat	upregulates	ENSP00000219162	MT4
tat	upregulates	ENSP00000011653	CD4
tat	upregulates	ENSP00000350699	AIMP1
tat	upregulates	ENSP00000368450	CD83
tat	upregulates	ENSP00000264246	CD80
tat	upregulates	ENSP00000332049	CD86
tat	upregulates	ENSP00000368699	ISG15
tat	upregulates	ENSP00000228434	CD69
tat	inhibited by	ENSP00000362362	CDK9
tat	inhibited by	ENSP00000369299	TRIM22
tat	inhibited by	ENSP00000340330	KAT5
tat	inhibited by	ENSP00000328773	HEXIM1
tat	inhibited by	ENSP00000302276	HEXIM2
tat	inhibited by	ENSP00000345571	E2F1
tat	inhibited by	ENSP00000282397	FLT1
tat	inhibited by	ENSP00000240185	TARDBP
tat	inhibited by	ENSP00000312673	GH1
tat	inhibited by	ENSP00000053867	GRN
tat	inhibited by	ENSP00000359531	GTF2B
tat	inhibited by	ENSP00000253789	PSMC3IP
tat	inhibited by	ENSP00000362649	HDAC1
tat	inhibited by	ENSP00000229135	IFNG
tat	inhibited by	ENSP00000302665	IGF1
tat	inhibited by	ENSP00000252486	APOE
tat	inhibited by	ENSP00000332973	SMAD3
tat	inhibited by	ENSP00000341551	SMAD4
tat	inhibited by	ENSP00000353679	MME
tat	inhibited by	ENSP00000216797	NFKBIA
tat	inhibited by	ENSP00000312988	NFKBIB
tat	inhibited by	ENSP00000265970	PIK3C2A
tat	inhibited by	ENSP00000356155	PIK3C2B
tat	inhibited by	ENSP00000262039	PIK3C3
tat	inhibited by	ENSP00000263967	PIK3CA
tat	inhibited by	ENSP00000289153	PIK3CB
tat	inhibited by	ENSP00000352121	PIK3CG
tat	inhibited by	ENSP00000274335	PIK3R1
tat	inhibited by	ENSP00000222254	PIK3R2
tat	inhibited by	ENSP00000356836	POU2F1
tat	inhibited by	ENSP00000311677	PPP1R8
tat	inhibited by	ENSP00000298852	PSMC3
tat	inhibited by	ENSP00000267163	RB1
tat	inhibited by	ENSP00000225831	CCL2
tat	inhibited by	ENSP00000293272	CCL5
tat	inhibited by	ENSP00000006053	CX3CL1
tat	inhibited by	ENSP00000310301	SP3
tat	inhibited by	ENSP00000257915	TFCP2
tat	inhibited by	ENSP00000221930	TGFB1
tat	inhibited by	ENSP00000260356	THBS1
tat	inhibited by	ENSP00000269305	TP53
tat	inhibited by	ENSP00000283629	UBP1
tat	inhibited by	ENSP00000262238	YY1
tat	inhibited by	ENSP00000264157	CCNT2
tat	inhibited by	ENSP00000324890	CD28
tat	inhibited by	ENSP00000262395	TRAF4
tat	regulates	ENSP00000216277	PAPOLA
tat	regulates	ENSP00000371502	CREBBP
tat	regulates	ENSP00000355759	PARP1
tat	regulates	ENSP00000263253	MIR1281
tat	regulates	ENSP00000238714	PAPOLG
tat	regulates	ENSP00000329357	SP1
tat	regulates	ENSP00000040877	TARBP1
tat	modified by	ENSP00000355759	PARP1
tat	stimulates	ENSP00000256443	CDK7
tat	stimulates	ENSP00000362362	CDK9
tat	stimulates	ENSP00000344925	HTATIP2
tat	stimulates	ENSP00000355759	PARP1
tat	stimulates	ENSP00000265963	GTF2H1
tat	stimulates	ENSP00000274400
tat	stimulates	ENSP00000328901
tat	stimulates	ENSP00000228955	GTF2H3
tat	stimulates	ENSP00000261245	MNAT1
tat	stimulates	ENSP00000314949	POLR2A
tat	stimulates	ENSP00000370625	POLR2B
tat	stimulates	ENSP00000219252	POLR2C
tat	stimulates	ENSP00000272645	POLR2D
tat	stimulates	ENSP00000215587	POLR2E
tat	stimulates	ENSP00000301788	POLR2G
tat	stimulates	ENSP00000296223	POLR2H
tat	stimulates	ENSP00000221859	POLR2I
tat	stimulates	ENSP00000342889
tat	stimulates	ENSP00000324124	POLR2L
tat	stimulates	ENSP00000276072	TAF1
tat	stimulates	ENSP00000320940	NCOA1
tat	stimulates	ENSP00000358497	RNGTT
tat	stimulates	ENSP00000261900	CCNT1
tat	induces cleavage of	ENSP00000355759	PARP1
tat	regulated by	ENSP00000362362	CDK9
tat	regulated by	ENSP00000222005	MIR1181
tat	regulated by	ENSP00000371502	CREBBP
tat	regulated by	ENSP00000355759	PARP1
tat	regulated by	ENSP00000263253	MIR1281
tat	regulated by	ENSP00000212015	SIRT1
tat	regulated by	ENSP00000234179	PRKD3
tat	regulated by	ENSP00000364802	HSPA1A
tat	regulated by	ENSP00000364801
tat	regulated by	ENSP00000247207	HSPA2
tat	regulated by	ENSP00000302961	HSPA4
tat	regulated by	ENSP00000324173	HSPA5
tat	regulated by	ENSP00000310219	HSPA7
tat	regulated by	ENSP00000227378	HSPA8
tat	regulated by	ENSP00000297185	HSPA9
tat	regulated by	ENSP00000335153	HSP90AA2
tat	regulated by	ENSP00000226574	NFKB1
tat	regulated by	ENSP00000337001	NFKB2
tat	regulated by	ENSP00000268058	PML
tat	regulated by	ENSP00000326031	PPP1CA
tat	regulated by	ENSP00000351298	PPP1CB
tat	regulated by	ENSP00000336591	PPP2R2B
tat	regulated by	ENSP00000335083	PPP2R2C
tat	regulated by	ENSP00000264977	PPP2R3A
tat	regulated by	ENSP00000337448	PPP2R4
tat	regulated by	ENSP00000261461	PPP2R5A
tat	regulated by	ENSP00000164133	PPP2R5B
tat	regulated by	ENSP00000329009	PPP2R5C
tat	regulated by	ENSP00000337641	PPP2R5E
tat	regulated by	ENSP00000284384	PRKCA
tat	regulated by	ENSP00000305355	PRKCB
tat	regulated by	ENSP00000331602	PRKCD
tat	regulated by	ENSP00000306124	PRKCE
tat	regulated by	ENSP00000263431	PRKCG
tat	regulated by	ENSP00000329127	PRKCH
tat	regulated by	ENSP00000295797	PRKCI
tat	regulated by	ENSP00000333568	PRKD1
tat	regulated by	ENSP00000263125	PRKCQ
tat	regulated by	ENSP00000367830	PRKCZ
tat	regulated by	ENSP00000332706	PURA
tat	regulated by	ENSP00000311508	RELA
tat	regulated by	ENSP00000221452	RELB
tat	regulated by	ENSP00000355930	SLC22A1
tat	regulated by	ENSP00000355920	SLC22A2
tat	regulated by	ENSP00000350720	SMARCA4
tat	regulated by	ENSP00000329357	SP1
tat	regulated by	ENSP00000262965	TCF3
tat	regulated by	ENSP00000204517	TFAP4
tat	regulated by	ENSP00000372988
tat	regulated by	ENSP00000365290
tat	regulated by	ENSP00000320940	NCOA1
tat	regulated by	ENSP00000263754	KAT2B
tat	regulated by	ENSP00000261900	CCNT1
tat	regulated by	ENSP00000228284	SART3
tat	interacts with	ENSP00000350311	BCL2L11
tat	interacts with	ENSP00000266970	CDK2
tat	interacts with	ENSP00000257904	CDK4
tat	interacts with	ENSP00000293362	PSME3
tat	interacts with	ENSP00000256443	CDK7
tat	interacts with	ENSP00000370938	CDK8
tat	interacts with	ENSP00000362362	CDK9
tat	interacts with	ENSP00000228872	CDKN1B
tat	interacts with	ENSP00000308107	HPSE
tat	interacts with	ENSP00000292807	AP2M1
tat	interacts with	ENSP00000263270	AP2S1
tat	interacts with	ENSP00000371502	CREBBP
tat	interacts with	ENSP00000351926	AP2A1
tat	interacts with	ENSP00000314414	AP2B1
tat	interacts with	ENSP00000330054	EEF1A1P9
tat	interacts with	ENSP00000298049	EEF1A2
tat	interacts with	ENSP00000265171	EGF
tat	interacts with	ENSP00000256383	EIF2S1
tat	interacts with	ENSP00000253039	EIF2S3
tat	interacts with	ENSP00000263253	MIR1281
tat	interacts with	ENSP00000264498	FGF2
tat	interacts with	ENSP00000343745	DICER1
tat	interacts with	ENSP00000306245	FOS
tat	interacts with	ENSP00000352257	XRCC6
tat	interacts with	ENSP00000357357	GBA
tat	interacts with	ENSP00000359531	GTF2B
tat	interacts with	ENSP00000283875	GTF2E1
tat	interacts with	ENSP00000348168	GTF2E2
tat	interacts with	ENSP00000265963	GTF2H1
tat	interacts with	ENSP00000274400
tat	interacts with	ENSP00000328901
tat	interacts with	ENSP00000228955	GTF2H3
tat	interacts with	ENSP00000363827	HSPG2
tat	interacts with	ENSP00000264832	ICAM1
tat	interacts with	ENSP00000229135	IFNG
tat	interacts with	ENSP00000356694	FASLG
tat	interacts with	ENSP00000231449	IL4
tat	interacts with	ENSP00000293379	ITGA5
tat	interacts with	ENSP00000364042	ITGAV
tat	interacts with	ENSP00000364094	ITGB1
tat	interacts with	ENSP00000347279	ITGB2
tat	interacts with	ENSP00000262017	ITGB3
tat	interacts with	ENSP00000200181	ITGB4
tat	interacts with	ENSP00000296181	ITGB5
tat	interacts with	ENSP00000370744	ITPR2
tat	interacts with	ENSP00000363435	ITPR3
tat	interacts with	ENSP00000261245	MNAT1
tat	interacts with	ENSP00000226574	NFKB1
tat	interacts with	ENSP00000337001	NFKB2
tat	interacts with	ENSP00000256646	NOTCH2
tat	interacts with	ENSP00000202917	OAS1
tat	interacts with	ENSP00000342278	OAS2
tat	interacts with	ENSP00000228928	OAS3
tat	interacts with	ENSP00000278568	PAK1
tat	interacts with	ENSP00000368438	PCNA
tat	interacts with	ENSP00000265970	PIK3C2A
tat	interacts with	ENSP00000356155	PIK3C2B
tat	interacts with	ENSP00000262039	PIK3C3
tat	interacts with	ENSP00000263967	PIK3CA
tat	interacts with	ENSP00000289153	PIK3CB
tat	interacts with	ENSP00000352121	PIK3CG
tat	interacts with	ENSP00000274335	PIK3R1
tat	interacts with	ENSP00000222254	PIK3R2
tat	interacts with	ENSP00000314949	POLR2A
tat	interacts with	ENSP00000351298	PPP1CB
tat	interacts with	ENSP00000315309	PSMA1
tat	interacts with	ENSP00000223321	PSMA2
tat	interacts with	ENSP00000216455	PSMA3
tat	interacts with	ENSP00000044462	PSMA4
tat	interacts with	ENSP00000271308	PSMA5
tat	interacts with	ENSP00000261479	PSMA6
tat	interacts with	ENSP00000359910	PSMA7
tat	interacts with	ENSP00000262193	PSMB1
tat	interacts with	ENSP00000225426	PSMB3
tat	interacts with	ENSP00000290541	PSMB4
tat	interacts with	ENSP00000355325	PSMB5
tat	interacts with	ENSP00000270586	PSMB6
tat	interacts with	ENSP00000259457	PSMB7
tat	interacts with	ENSP00000372723
tat	interacts with	ENSP00000364016
tat	interacts with	ENSP00000372721
tat	interacts with	ENSP00000372595
tat	interacts with	ENSP00000363993
tat	interacts with	ENSP00000351314	PSMB10
tat	interacts with	ENSP00000261303	PSMC1
tat	interacts with	ENSP00000292644	PSMC2
tat	interacts with	ENSP00000298852	PSMC3
tat	interacts with	ENSP00000157812	PSMC4
tat	interacts with	ENSP00000310572	PSMC5
tat	interacts with	ENSP00000309474	PSMD1
tat	interacts with	ENSP00000310129	PSMD2
tat	interacts with	ENSP00000264639	PSMD3
tat	interacts with	ENSP00000210313	PSMD5
tat	interacts with	ENSP00000219313	PSMD7
tat	interacts with	ENSP00000215071	PSMD8
tat	interacts with	ENSP00000261817	PSMD9
tat	interacts with	ENSP00000217958	PSMD10
tat	interacts with	ENSP00000261712	PSMD11
tat	interacts with	ENSP00000348442	PSMD12
tat	interacts with	ENSP00000333811	PSMD13
tat	interacts with	ENSP00000372155	PSME1
tat	interacts with	ENSP00000216802	PSME2
tat	interacts with	ENSP00000349428	PTBP1
tat	interacts with	ENSP00000293288	BAX
tat	interacts with	ENSP00000372088	RAD51
tat	interacts with	ENSP00000329623	BCL2
tat	interacts with	ENSP00000295025	REL
tat	interacts with	ENSP00000311508	RELA
tat	interacts with	ENSP00000221452	RELB
tat	interacts with	ENSP00000055077	RFC2
tat	interacts with	ENSP00000369411	RFC3
tat	interacts with	ENSP00000296273	RFC4
tat	interacts with	ENSP00000229043	RFC5
tat	interacts with	ENSP00000346001	SNORD83B
tat	interacts with	ENSP00000363548	CXCL12
tat	interacts with	ENSP00000289473	NCF1
tat	interacts with	ENSP00000265773	SMARCA2
tat	interacts with	ENSP00000329357	SP1
tat	interacts with	ENSP00000310301	SP3
tat	interacts with	ENSP00000222584	SP4
tat	interacts with	ENSP00000260956	SSB
tat	interacts with	ENSP00000300134	STAT6
tat	interacts with	ENSP00000276072	TAF1
tat	interacts with	ENSP00000252996	MIR1257
tat	interacts with	ENSP00000358854	TAF5
tat	interacts with	ENSP00000344537	TAF6
tat	interacts with	ENSP00000312709	TAF7
tat	interacts with	ENSP00000370193	TAF9
tat	interacts with	ENSP00000299424	TAF10
tat	interacts with	ENSP00000354633	TAF11
tat	interacts with	ENSP00000263974	TAF12
tat	interacts with	ENSP00000355051	TAF13
tat	interacts with	ENSP00000230354	TBP
tat	interacts with	ENSP00000262306	TCEB2
tat	interacts with	ENSP00000218388	TIMP1
tat	interacts with	ENSP00000262768	TIMP2
tat	interacts with	ENSP00000372988
tat	interacts with	ENSP00000365290
tat	interacts with	ENSP00000269305	TP53
tat	interacts with	ENSP00000329528	XRCC5
tat	interacts with	ENSP00000309558	TAF15
tat	interacts with	ENSP00000262809	ELL
tat	interacts with	ENSP00000263754	KAT2B
tat	interacts with	ENSP00000364119	EIF2S2
tat	interacts with	ENSP00000274026	CCNA2
tat	interacts with	ENSP00000255465	CCNA1
tat	interacts with	ENSP00000319027	CCNC
tat	interacts with	ENSP00000362082	CCND3
tat	interacts with	ENSP00000261900	CCNT1
tat	interacts with	ENSP00000265990	BTAF1
tat	interacts with	ENSP00000300692	CD3D
tat	interacts with	ENSP00000354566	CD3E
tat	interacts with	ENSP00000292144	CD3G
tat	interacts with	ENSP00000324890	CD28
tat	interacts with	ENSP00000282892	MED21
tat	interacts with	ENSP00000295901	PSMD6
tat	interacts with	ENSP00000209728	CDC6
tat	activates	ENSP00000263826	AKT3
tat	activates	ENSP00000266970	CDK2
tat	activates	ENSP00000362362	CDK9
tat	activates	ENSP00000366828	POLR3F
tat	activates	ENSP00000334564	POLR3C
tat	activates	ENSP00000341187	PDE10A
tat	activates	ENSP00000361446	POLR3A
tat	activates	ENSP00000313731	PLCD3
tat	activates	ENSP00000355155	GRIN3A
tat	activates	ENSP00000234389	GRIN3B
tat	activates	ENSP00000371502	CREBBP
tat	activates	ENSP00000333055	CREM
tat	activates	ENSP00000220003	CSK
tat	activates	ENSP00000347345	POLR3H
tat	activates	ENSP00000361725	ENDOG
tat	activates	ENSP00000263253	MIR1281
tat	activates	ENSP00000270202	AKT1
tat	activates	ENSP00000282397	FLT1
tat	activates	ENSP00000338185	PLCB1
tat	activates	ENSP00000306245	FOS
tat	activates	ENSP00000234179	PRKD3
tat	activates	ENSP00000291567	G6PD
tat	activates	ENSP00000360616	GRIN1
tat	activates	ENSP00000332549	GRIN2A
tat	activates	ENSP00000279593	GRIN2B
tat	activates	ENSP00000263269	GRIN2D
tat	activates	ENSP00000282753	GRM1
tat	activates	ENSP00000324806	GSK3B
tat	activates	ENSP00000348510	GTF3C1
tat	activates	ENSP00000352536	GTF3C2
tat	activates	ENSP00000373382	HRAS
tat	activates	ENSP00000339136	ERAS
tat	activates	ENSP00000007722	ITGA3
tat	activates	ENSP00000293379	ITGA5
tat	activates	ENSP00000322788	MMP1
tat	activates	ENSP00000327850	NFATC1
tat	activates	ENSP00000300659	NFATC3
tat	activates	ENSP00000250373	NFATC4
tat	activates	ENSP00000226574	NFKB1
tat	activates	ENSP00000337001	NFKB2
tat	activates	ENSP00000374333	PDE11A
tat	activates	ENSP00000360431	PLCE1
tat	activates	ENSP00000334910	PDE2A
tat	activates	ENSP00000351957	PDE3A
tat	activates	ENSP00000282096	PDE3B
tat	activates	ENSP00000332116	PDE4B
tat	activates	ENSP00000287878	PRKAG2
tat	activates	ENSP00000347689	PDE4C
tat	activates	ENSP00000345502	CLRN2
tat	activates	ENSP00000368730	PDE7A
tat	activates	ENSP00000311453	PDE8A
tat	activates	ENSP00000243052	PDE1B
tat	activates	ENSP00000293860	POLR3K
tat	activates	ENSP00000265970	PIK3C2A
tat	activates	ENSP00000356155	PIK3C2B
tat	activates	ENSP00000262039	PIK3C3
tat	activates	ENSP00000263967	PIK3CA
tat	activates	ENSP00000289153	PIK3CB
tat	activates	ENSP00000352121	PIK3CG
tat	activates	ENSP00000274335	PIK3R1
tat	activates	ENSP00000222254	PIK3R2
tat	activates	ENSP00000260402	PLCB2
tat	activates	ENSP00000279230	PLCB3
tat	activates	ENSP00000334105	PLCB4
tat	activates	ENSP00000362369	PLCG1
tat	activates	ENSP00000352336	PLCG2
tat	activates	ENSP00000296223	POLR2H
tat	activates	ENSP00000342889
tat	activates	ENSP00000324124	POLR2L
tat	activates	ENSP00000320580	PPP3CA
tat	activates	ENSP00000353881	PPP3CB
tat	activates	ENSP00000240139	PPP3CC
tat	activates	ENSP00000309591	PRKACA
tat	activates	ENSP00000359719	PRKACB
tat	activates	ENSP00000366488	PRKACG
tat	activates	ENSP00000228347	POLR3B
tat	activates	ENSP00000323867	PRKAG1
tat	activates	ENSP00000299853	POLR3E
tat	activates	ENSP00000351410	PRKAR1A
tat	activates	ENSP00000353415	PRKAR1B
tat	activates	ENSP00000265563	PRKAR2A
tat	activates	ENSP00000265717	PRKAR2B
tat	activates	ENSP00000284384	PRKCA
tat	activates	ENSP00000305355	PRKCB
tat	activates	ENSP00000331602	PRKCD
tat	activates	ENSP00000306124	PRKCE
tat	activates	ENSP00000263431	PRKCG
tat	activates	ENSP00000329127	PRKCH
tat	activates	ENSP00000295797	PRKCI
tat	activates	ENSP00000333568	PRKD1
tat	activates	ENSP00000263125	PRKCQ
tat	activates	ENSP00000367830	PRKCZ
tat	activates	ENSP00000215832	MAPK1
tat	activates	ENSP00000263025	MAPK3
tat	activates	ENSP00000363291	MAPK8
tat	activates	ENSP00000302486	MAP2K1
tat	activates	ENSP00000262948	MAP2K2
tat	activates	ENSP00000341189	PTK2
tat	activates	ENSP00000348461	RAC1
tat	activates	ENSP00000249071	RAC2
tat	activates	ENSP00000311508	RELA
tat	activates	ENSP00000221452	RELB
tat	activates	ENSP00000225831	CCL2
tat	activates	ENSP00000303088	POLR3D
tat	activates	ENSP00000329357	SP1
tat	activates	ENSP00000264657	STAT3
tat	activates	ENSP00000311032	CASP3
tat	activates	ENSP00000262643	CCNE1
tat	activates	ENSP00000361219	GTF3C4
tat	activates	ENSP00000263956	GTF3C3
tat	induces release of	ENSP00000229135	IFNG
tat	induces release of	ENSP00000231449	IL4
tat	induces release of	ENSP00000322788	MMP1
tat	induces release of	ENSP00000219070	MMP2
tat	induces release of	ENSP00000361848	PLAU
tat	induces release of	ENSP00000307786	CYCS
tat	induces phosphorylation of	ENSP00000332816	PTK2B
tat	induces phosphorylation of	ENSP00000364995	SHC3
tat	induces phosphorylation of	ENSP00000314949	POLR2A
tat	induces phosphorylation of	ENSP00000370625	POLR2B
tat	induces phosphorylation of	ENSP00000219252	POLR2C
tat	induces phosphorylation of	ENSP00000272645	POLR2D
tat	induces phosphorylation of	ENSP00000215587	POLR2E
tat	induces phosphorylation of	ENSP00000301788	POLR2G
tat	induces phosphorylation of	ENSP00000221859	POLR2I
tat	induces phosphorylation of	ENSP00000215832	MAPK1
tat	induces phosphorylation of	ENSP00000263025	MAPK3
tat	induces phosphorylation of	ENSP00000363291	MAPK8
tat	induces phosphorylation of	ENSP00000309103	BAD
tat	induces phosphorylation of	ENSP00000228307	PXN
tat	induces phosphorylation of	ENSP00000267163	RB1
tat	induces phosphorylation of	ENSP00000357432	SHC1
tat	induces phosphorylation of	ENSP00000289473	NCF1
tat	induces phosphorylation of	ENSP00000329357	SP1
tat	induces phosphorylation of	ENSP00000162330	BCAR1
tat	enhanced by	ENSP00000362362	CDK9
tat	enhanced by	ENSP00000340330	KAT5
tat	enhanced by	ENSP00000344925	HTATIP2
tat	enhanced by	ENSP00000340671	DDIT3
tat	enhanced by	ENSP00000225916	KAT2A
tat	enhanced by	ENSP00000368698	HIVEP1
tat	enhanced by	ENSP00000361626	YBX1
tat	enhanced by	ENSP00000361021	PTEN
tat	enhanced by	ENSP00000372088	RAD51
tat	enhanced by	ENSP00000366330	KLF9
tat	enhanced by	ENSP00000320940	NCOA1
tat	enhanced by	ENSP00000261900	CCNT1
tat	binds	ENSP00000266970	CDK2
tat	binds	ENSP00000256443	CDK7
tat	binds	ENSP00000362362	CDK9
tat	binds	ENSP00000336799	TUBA1B
tat	binds	ENSP00000264071	MIR220B
tat	binds	ENSP00000341289	TUBB2C
tat	binds	ENSP00000340330	KAT5
tat	binds	ENSP00000265073	SUB1
tat	binds	ENSP00000350767	HIST4H4
tat	binds	ENSP00000367034	HIST1H4C
tat	binds	ENSP00000343282	HIST1H4D
tat	binds	ENSP00000353624	HIST1H4E
tat	binds	ENSP00000366974	HIST1H4F
tat	binds	ENSP00000366956	HIST1H4H
tat	binds	ENSP00000346316	HIST1H4I
tat	binds	ENSP00000347168	HIST1H4J
tat	binds	ENSP00000350159	HIST1H4K
tat	binds	ENSP00000348258	HIST1H4L
tat	binds	ENSP00000358162	HIST2H4A
tat	binds	ENSP00000358153	HIST2H4B
tat	binds	ENSP00000350003	CCR3
tat	binds	ENSP00000358154	HIST2H3C
tat	binds	ENSP00000371502	CREBBP
tat	binds	ENSP00000353731	DPP4
tat	binds	ENSP00000239938	EGR1
tat	binds	ENSP00000263253	MIR1281
tat	binds	ENSP00000297012	HIST1H2AA
tat	binds	ENSP00000282397	FLT1
tat	binds	ENSP00000274764	HIST1H2BA
tat	binds	ENSP00000225916	KAT2A
tat	binds	ENSP00000053867	GRN
tat	binds	ENSP00000359531	GTF2B
tat	binds	ENSP00000265963	GTF2H1
tat	binds	ENSP00000274400
tat	binds	ENSP00000328901
tat	binds	ENSP00000228955	GTF2H3
tat	binds	ENSP00000257724	MDFIC
tat	binds	ENSP00000259791	HIST1H2AB
tat	binds	ENSP00000303373	HIST1H2AE
tat	binds	ENSP00000364310	H2AFX
tat	binds	ENSP00000296417	H2AFZ
tat	binds	ENSP00000367008	HIST1H2BD
tat	binds	ENSP00000350580	HIST1H2BB
tat	binds	ENSP00000254810	H3F3B
tat	binds	ENSP00000355781	H3F3A
tat	binds	ENSP00000332790	HIST2H2AB
tat	binds	ENSP00000269593	IGFBP4
tat	binds	ENSP00000293379	ITGA5
tat	binds	ENSP00000364042	ITGAV
tat	binds	ENSP00000364094	ITGB1
tat	binds	ENSP00000262017	ITGB3
tat	binds	ENSP00000296181	ITGB5
tat	binds	ENSP00000290158	KPNB1
tat	binds	ENSP00000336712	TNPO1
tat	binds	ENSP00000261574	IPO5
tat	binds	ENSP00000357283	LMNA
tat	binds	ENSP00000261366	LMNB1
tat	binds	ENSP00000243077
tat	binds	ENSP00000261245	MNAT1
tat	binds	ENSP00000226574	NFKB1
tat	binds	ENSP00000337001	NFKB2
tat	binds	ENSP00000296930	NPM1
tat	binds	ENSP00000361626	YBX1
tat	binds	ENSP00000323670	ZBTB7A
tat	binds	ENSP00000356836	POU2F1
tat	binds	ENSP00000326031	PPP1CA
tat	binds	ENSP00000311677	PPP1R8
tat	binds	ENSP00000362352	H2AFY2
tat	binds	ENSP00000313420	PRKDC
tat	binds	ENSP00000223321	PSMA2
tat	binds	ENSP00000044462	PSMA4
tat	binds	ENSP00000261479	PSMA6
tat	binds	ENSP00000359910	PSMA7
tat	binds	ENSP00000262193	PSMB1
tat	binds	ENSP00000225426	PSMB3
tat	binds	ENSP00000355325	PSMB5
tat	binds	ENSP00000270586	PSMB6
tat	binds	ENSP00000259457	PSMB7
tat	binds	ENSP00000372723
tat	binds	ENSP00000364016
tat	binds	ENSP00000351314	PSMB10
tat	binds	ENSP00000332706	PURA
tat	binds	ENSP00000262133	RBL2
tat	binds	ENSP00000311508	RELA
tat	binds	ENSP00000221452	RELB
tat	binds	ENSP00000370542	SDC1
tat	binds	ENSP00000307046	SDC2
tat	binds	ENSP00000361818	SDC4
tat	binds	ENSP00000364649	SDHB
tat	binds	ENSP00000349723	BCL11B
tat	binds	ENSP00000329357	SP1
tat	binds	ENSP00000276072	TAF1
tat	binds	ENSP00000252996	MIR1257
tat	binds	ENSP00000358854	TAF5
tat	binds	ENSP00000344537	TAF6
tat	binds	ENSP00000312709	TAF7
tat	binds	ENSP00000370193	TAF9
tat	binds	ENSP00000299424	TAF10
tat	binds	ENSP00000354633	TAF11
tat	binds	ENSP00000263974	TAF12
tat	binds	ENSP00000355051	TAF13
tat	binds	ENSP00000230354	TBP
tat	binds	ENSP00000260356	THBS1
tat	binds	ENSP00000264637	THRA
tat	binds	ENSP00000225698	C1QBP
tat	binds	ENSP00000269305	TP53
tat	binds	ENSP00000367545	TP73
tat	binds	ENSP00000248437	TUBA4A
tat	binds	ENSP00000326042	TUBA3D
tat	binds	ENSP00000369703	TUBB2A
tat	binds	ENSP00000301071	TUBA1A
tat	binds	ENSP00000241393	CXCR4
tat	binds	ENSP00000217133	TUBB1
tat	binds	ENSP00000309558	TAF15
tat	binds	ENSP00000352627	HIST1H2AM
tat	binds	ENSP00000321389	HIST1H2AC
tat	binds	ENSP00000358155	HIST2H2AA4
tat	binds	ENSP00000332194	HIST2H2AC
tat	binds	ENSP00000366962	HIST1H2BI
tat	binds	ENSP00000244661	HIST1H3B
tat	binds	ENSP00000366999	HIST1H3D
tat	binds	ENSP00000353581	HIST1H3E
tat	binds	ENSP00000352252	HIST1H3J
tat	binds	ENSP00000244537	HIST1H4G
tat	binds	ENSP00000358452	H2AFB3
tat	binds	ENSP00000318697	TUBB6
tat	binds	ENSP00000301072	TUBA1C
tat	binds	ENSP00000327054	LMNB2
tat	binds	ENSP00000349430	HIST1H2BK
tat	binds	ENSP00000358497	RNGTT
tat	binds	ENSP00000263754	KAT2B
tat	binds	ENSP00000244601	HIST1H2BJ
tat	binds	ENSP00000262643	CCNE1
tat	binds	ENSP00000261900	CCNT1
tat	binds	ENSP00000265990	BTAF1
tat	binds	ENSP00000264157	CCNT2
tat	binds	ENSP00000299543	CTDP1
tat	binds	ENSP00000370516	H2AFV
tat	binds	ENSP00000344468	SDC3
tat	stimulated by	ENSP00000266970	CDK2
tat	stimulated by	ENSP00000332973	SMAD3
tat	stimulated by	ENSP00000323670	ZBTB7A
tat	stimulated by	ENSP00000326031	PPP1CA
tat	stimulated by	ENSP00000351298	PPP1CB
tat	stimulated by	ENSP00000292644	PSMC2
tat	stimulated by	ENSP00000363548	CXCL12
tat	stimulated by	ENSP00000254193	SNRPA1
tat	stimulated by	ENSP00000246071	SNRPB2
tat	stimulated by	ENSP00000300413	SNRPD1
tat	stimulated by	ENSP00000342374	SNRPD2
tat	stimulated by	ENSP00000215829	SNRPD3
tat	stimulated by	ENSP00000262643	CCNE1
tat	requires	ENSP00000257904	CDK4
tat	requires	ENSP00000256443	CDK7
tat	requires	ENSP00000362362	CDK9
tat	requires	ENSP00000265963	GTF2H1
tat	requires	ENSP00000274400
tat	requires	ENSP00000328901
tat	requires	ENSP00000228955	GTF2H3
tat	requires	ENSP00000335153	HSP90AA2
tat	requires	ENSP00000261245	MNAT1
tat	requires	ENSP00000329357	SP1
tat	requires	ENSP00000230354	TBP
tat	requires	ENSP00000261900	CCNT1
tat	synergizes with	ENSP00000256443	CDK7
tat	synergizes with	ENSP00000242480	EGR2
tat	synergizes with	ENSP00000264498	FGF2
tat	synergizes with	ENSP00000345681	GATA2
tat	synergizes with	ENSP00000354586	GLI2
tat	synergizes with	ENSP00000265963	GTF2H1
tat	synergizes with	ENSP00000274400
tat	synergizes with	ENSP00000328901
tat	synergizes with	ENSP00000228955	GTF2H3
tat	synergizes with	ENSP00000229135	IFNG
tat	synergizes with	ENSP00000263341	IL1B
tat	synergizes with	ENSP00000261245	MNAT1
tat	synergizes with	ENSP00000327850	NFATC1
tat	synergizes with	ENSP00000358525	NGF
tat	synergizes with	ENSP00000329357	SP1
tat	synergizes with	ENSP00000266987	TARBP2
tat	synergizes with	ENSP00000230354	TBP
tat	synergizes with	ENSP00000264637	THRA
tat	synergizes with	ENSP00000372988
tat	synergizes with	ENSP00000365290
tat	synergizes with	ENSP00000263754	KAT2B
tat	recruits	ENSP00000362362	CDK9
tat	recruits	ENSP00000371502	CREBBP
tat	recruits	ENSP00000368686	E2F4
tat	recruits	ENSP00000263253	MIR1281
tat	recruits	ENSP00000225916	KAT2A
tat	recruits	ENSP00000339007	GRB2
tat	recruits	ENSP00000359531	GTF2B
tat	recruits	ENSP00000226574	NFKB1
tat	recruits	ENSP00000332116	PDE4B
tat	recruits	ENSP00000311508	RELA
tat	recruits	ENSP00000276072	TAF1
tat	recruits	ENSP00000252996	MIR1257
tat	recruits	ENSP00000358854	TAF5
tat	recruits	ENSP00000344537	TAF6
tat	recruits	ENSP00000312709	TAF7
tat	recruits	ENSP00000370193	TAF9
tat	recruits	ENSP00000299424	TAF10
tat	recruits	ENSP00000354633	TAF11
tat	recruits	ENSP00000263974	TAF12
tat	recruits	ENSP00000355051	TAF13
tat	recruits	ENSP00000230354	TBP
tat	recruits	ENSP00000309558	TAF15
tat	recruits	ENSP00000263754	KAT2B
tat	recruits	ENSP00000261900	CCNT1
tat	recruits	ENSP00000265990	BTAF1
tat	complexes with	ENSP00000362362	CDK9
tat	complexes with	ENSP00000263253	MIR1281
tat	complexes with	ENSP00000263754	KAT2B
tat	complexes with	ENSP00000261900	CCNT1
tat	recruited by	ENSP00000362362	CDK9
tat	recruited by	ENSP00000261900	CCNT1
tat	cooperates with	ENSP00000362362	CDK9
tat	cooperates with	ENSP00000332706	PURA
tat	cooperates with	ENSP00000293272	CCL5
tat	cooperates with	ENSP00000329357	SP1
tat	cooperates with	ENSP00000269305	TP53
tat	cooperates with	ENSP00000261900	CCNT1
tat	enhances	ENSP00000266970	CDK2
tat	enhances	ENSP00000293362	PSME3
tat	enhances	ENSP00000306245	FOS
tat	enhances	ENSP00000327850	NFATC1
tat	enhances	ENSP00000300659	NFATC3
tat	enhances	ENSP00000250373	NFATC4
tat	enhances	ENSP00000315309	PSMA1
tat	enhances	ENSP00000223321	PSMA2
tat	enhances	ENSP00000216455	PSMA3
tat	enhances	ENSP00000044462	PSMA4
tat	enhances	ENSP00000271308	PSMA5
tat	enhances	ENSP00000261479	PSMA6
tat	enhances	ENSP00000359910	PSMA7
tat	enhances	ENSP00000262193	PSMB1
tat	enhances	ENSP00000225426	PSMB3
tat	enhances	ENSP00000290541	PSMB4
tat	enhances	ENSP00000355325	PSMB5
tat	enhances	ENSP00000270586	PSMB6
tat	enhances	ENSP00000259457	PSMB7
tat	enhances	ENSP00000372723
tat	enhances	ENSP00000364016
tat	enhances	ENSP00000372721
tat	enhances	ENSP00000372595
tat	enhances	ENSP00000363993
tat	enhances	ENSP00000351314	PSMB10
tat	enhances	ENSP00000261303	PSMC1
tat	enhances	ENSP00000292644	PSMC2
tat	enhances	ENSP00000298852	PSMC3
tat	enhances	ENSP00000157812	PSMC4
tat	enhances	ENSP00000310572	PSMC5
tat	enhances	ENSP00000309474	PSMD1
tat	enhances	ENSP00000310129	PSMD2
tat	enhances	ENSP00000264639	PSMD3
tat	enhances	ENSP00000210313	PSMD5
tat	enhances	ENSP00000219313	PSMD7
tat	enhances	ENSP00000215071	PSMD8
tat	enhances	ENSP00000261817	PSMD9
tat	enhances	ENSP00000217958	PSMD10
tat	enhances	ENSP00000261712	PSMD11
tat	enhances	ENSP00000348442	PSMD12
tat	enhances	ENSP00000333811	PSMD13
tat	enhances	ENSP00000372155	PSME1
tat	enhances	ENSP00000216802	PSME2
tat	enhances	ENSP00000270142	SOD1
tat	enhances	ENSP00000337127	SOD2
tat	enhances	ENSP00000342059	MAP3K14
tat	enhances	ENSP00000295901	PSMD6
tat	phosphorylated by	ENSP00000266970	CDK2
tat	phosphorylated by	ENSP00000234179	PRKD3
tat	phosphorylated by	ENSP00000284384	PRKCA
tat	phosphorylated by	ENSP00000305355	PRKCB
tat	phosphorylated by	ENSP00000331602	PRKCD
tat	phosphorylated by	ENSP00000306124	PRKCE
tat	phosphorylated by	ENSP00000263431	PRKCG
tat	phosphorylated by	ENSP00000329127	PRKCH
tat	phosphorylated by	ENSP00000295797	PRKCI
tat	phosphorylated by	ENSP00000333568	PRKD1
tat	phosphorylated by	ENSP00000263125	PRKCQ
tat	phosphorylated by	ENSP00000367830	PRKCZ
tat	phosphorylated by	ENSP00000215832	MAPK1
tat	phosphorylated by	ENSP00000263025	MAPK3
tat	modulated by	ENSP00000358812	PDCD11
tat	modulated by	ENSP00000257724	MDFIC
tat	modulated by	ENSP00000221138	PPP2CB
tat	modulated by	ENSP00000324804	PPP2R1A
tat	modulated by	ENSP00000311344	PPP2R1B
tat	modulated by	ENSP00000336591	PPP2R2B
tat	modulated by	ENSP00000335083	PPP2R2C
tat	modulated by	ENSP00000264977	PPP2R3A
tat	modulated by	ENSP00000337448	PPP2R4
tat	modulated by	ENSP00000261461	PPP2R5A
tat	modulated by	ENSP00000164133	PPP2R5B
tat	modulated by	ENSP00000329009	PPP2R5C
tat	modulated by	ENSP00000337641	PPP2R5E
tat	modulates	ENSP00000296140	CCR1
tat	modulates	ENSP00000263253	MIR1281
tat	modulates	ENSP00000354677	GPX7
tat	modulates	ENSP00000216951	GSS
tat	modulates	ENSP00000223095	SERPINE1
tat	upregulated by	ENSP00000332659	CCR4
tat	acetylated by	ENSP00000371502	CREBBP
tat	acetylated by	ENSP00000263253	MIR1281
tat	acetylated by	ENSP00000225916	KAT2A
tat	acetylated by	ENSP00000263754	KAT2B
tat	induces complex with	ENSP00000371502	CREBBP
tat	competes with	ENSP00000328773	HEXIM1
tat	competes with	ENSP00000256383	EIF2S1
tat	competes with	ENSP00000253039	EIF2S3
tat	competes with	ENSP00000264498	FGF2
tat	competes with	ENSP00000363548	CXCL12
tat	competes with	ENSP00000354394	STAT1
tat	competes with	ENSP00000226218	SEBOX
tat	competes with	ENSP00000364119	EIF2S2
tat	stabilizes	ENSP00000298173	GTF2A1
tat	stabilizes	ENSP00000276072	TAF1
tat	stabilizes	ENSP00000252996	MIR1257
tat	stabilizes	ENSP00000358854	TAF5
tat	stabilizes	ENSP00000344537	TAF6
tat	stabilizes	ENSP00000312709	TAF7
tat	stabilizes	ENSP00000370193	TAF9
tat	stabilizes	ENSP00000299424	TAF10
tat	stabilizes	ENSP00000354633	TAF11
tat	stabilizes	ENSP00000263974	TAF12
tat	stabilizes	ENSP00000355051	TAF13
tat	stabilizes	ENSP00000230354	TBP
tat	stabilizes	ENSP00000309558	TAF15
tat	stabilizes	ENSP00000265990	BTAF1
tat	activated by	ENSP00000226730	IL2
tat	activated by	ENSP00000258743	IL6
tat	activated by	ENSP00000267163	RB1
tat	activated by	ENSP00000372988
tat	activated by	ENSP00000365290
tat	imported by	ENSP00000290158	KPNB1
tat	imported by	ENSP00000336712	TNPO1
tat	imported by	ENSP00000261574	IPO5
tat	ubiquitinated by	ENSP00000304697	UBB
tat	ubiquitinated by	ENSP00000344818	UBC
tat	ubiquitinated by	ENSP00000338413	UBA1
tat	degraded by	ENSP00000322788	MMP1
tat	decreases phosphorylation of	ENSP00000327850	NFATC1
tat	decreases phosphorylation of	ENSP00000300659	NFATC3
tat	decreases phosphorylation of	ENSP00000250373	NFATC4
tat	decreases phosphorylation of	ENSP00000267163	RB1
tat	acetylates	ENSP00000226574	NFKB1
tat	acetylates	ENSP00000311508	RELA
tat	degrades	ENSP00000340330	KAT5
tat	degrades	ENSP00000216797	NFKBIA
tat	degrades	ENSP00000312988	NFKBIB
tat	cleaved by	ENSP00000268171	FURIN
tat	inactivates	ENSP00000209875	CBX5
tat	inactivates	ENSP00000215832	MAPK1
tat	inactivates	ENSP00000263025	MAPK3
tat	inactivates	ENSP00000349723	BCL11B
tat	phosphorylates	ENSP00000341189	PTK2
tat	enhances polymerization of	ENSP00000336799	TUBA1B
tat	enhances polymerization of	ENSP00000264071	MIR220B
tat	enhances polymerization of	ENSP00000341289	TUBB2C
tat	enhances polymerization of	ENSP00000248437	TUBA4A
tat	enhances polymerization of	ENSP00000326042	TUBA3D
tat	enhances polymerization of	ENSP00000369703	TUBB2A
tat	enhances polymerization of	ENSP00000301071	TUBA1A
tat	enhances polymerization of	ENSP00000217133	TUBB1
tat	enhances polymerization of	ENSP00000301072	TUBA1C
tat	disrupts	ENSP00000248437	TUBA4A
tat	disrupts	ENSP00000326042	TUBA3D
tat	disrupts	ENSP00000301071	TUBA1A
tat	disrupts	ENSP00000301072	TUBA1C
tat	associates with	ENSP00000296702	TCERG1
tat	associates with	ENSP00000261531	SNW1
tat	associates with	ENSP00000339495	COBRA1
tat	associates with	ENSP00000360530	NELF
tat	associates with	ENSP00000342300	TH1L
tat	associates with	ENSP00000372335	MIR943
tat	associates with	ENSP00000372834	MIR1236
tat	associates with	ENSP00000372660	MIR1236
tat	associates with	ENSP00000364578	MIR1236
tat	methylated by	ENSP00000359095	PRMT6
vif	interacts with	ENSP00000293362	PSME3
vif	interacts with	ENSP00000315309	PSMA1
vif	interacts with	ENSP00000223321	PSMA2
vif	interacts with	ENSP00000216455	PSMA3
vif	interacts with	ENSP00000044462	PSMA4
vif	interacts with	ENSP00000271308	PSMA5
vif	interacts with	ENSP00000261479	PSMA6
vif	interacts with	ENSP00000359910	PSMA7
vif	interacts with	ENSP00000262193	PSMB1
vif	interacts with	ENSP00000225426	PSMB3
vif	interacts with	ENSP00000290541	PSMB4
vif	interacts with	ENSP00000355325	PSMB5
vif	interacts with	ENSP00000270586	PSMB6
vif	interacts with	ENSP00000259457	PSMB7
vif	interacts with	ENSP00000372723
vif	interacts with	ENSP00000364016
vif	interacts with	ENSP00000372721
vif	interacts with	ENSP00000372595
vif	interacts with	ENSP00000363993
vif	interacts with	ENSP00000351314	PSMB10
vif	interacts with	ENSP00000261303	PSMC1
vif	interacts with	ENSP00000292644	PSMC2
vif	interacts with	ENSP00000298852	PSMC3
vif	interacts with	ENSP00000157812	PSMC4
vif	interacts with	ENSP00000310572	PSMC5
vif	interacts with	ENSP00000309474	PSMD1
vif	interacts with	ENSP00000310129	PSMD2
vif	interacts with	ENSP00000264639	PSMD3
vif	interacts with	ENSP00000210313	PSMD5
vif	interacts with	ENSP00000219313	PSMD7
vif	interacts with	ENSP00000215071	PSMD8
vif	interacts with	ENSP00000261817	PSMD9
vif	interacts with	ENSP00000217958	PSMD10
vif	interacts with	ENSP00000261712	PSMD11
vif	interacts with	ENSP00000348442	PSMD12
vif	interacts with	ENSP00000333811	PSMD13
vif	interacts with	ENSP00000372155	PSME1
vif	interacts with	ENSP00000216802	PSME2
vif	interacts with	ENSP00000299351	CUL5
vif	interacts with	ENSP00000011653	CD4
vif	interacts with	ENSP00000295901	PSMD6
vif	binds	ENSP00000352257	XRCC6
vif	binds	ENSP00000345530	NEDD4
vif	binds	ENSP00000284811	TCEB1
[truncated: 273 more rows]
