# Supplementary material for: Computational Analysis of HIV-1 Resistance Based on Gene Expression Profiles and the Virus-Host Interaction Network
Source: PLoS One. 2011 Mar 4;6(3):e17291. doi: 10.1371/journal.pone.0017291 (PMC3048858; doi:10.1371/journal.pone.0017291)
Supplement: Table S2 — The 185 genes selected by mRMR and IFS. (XLS) [file pone.0017291.s002.xls]

## Sheet: Table S2
Table S2 - The 185 genes selected by mRMR and IFS
Order	Gene Symbol	mRMR Score
1	RBBP5	0.131
2	BCAN	0.069
3	NR2E1	0.071
4	DAXX	0.068
5	MID1	0.058
6	GTF2B	0.045
7	LTBP4	0.036
8	ATP1A2	0.038
9	RPL10A	0.035
10	HLA-C	0.035
11	MVK	0.034
12	RAB24	0.034
13	SLC22A4	0.037
14	IFNGR2	0.035
15	PTPRF	0.031
16	EMP3	0.035
17	DLK1	0.03
18	MYD88	0.031
19	ENO1	0.028
20	TFAP4	0.026
21	PAX5	0.027
22	GSTA4	0.024
23	TGFBR3	0.025
24	GEM	0.025
25	PAK1	0.024
26	KCNMB1	0.024
27	ITPA	0.021
28	RGS4	0.018
29	GFRA1	0.017
30	MPO	0.018
31	GJB1	0.018
32	KDR	0.017
33	SLC25A12	0.016
34	SH3GL2	0.016
35	CYR61	0.016
36	IL15RA	0.015
37	SOD2	0.015
38	GFAP	0.014
39	ETV1	0.014
40	CNTN2	0.013
41	CD53	0.014
42	CDC25A	0.014
43	MITF	0.014
44	VAMP4	0.013
45	HSF2	0.012
46	PTPRA	0.012
47	GTF2IP1	0.013
48	SFTPC	0.012
49	LAMA3	0.012
50	SPHAR	0.011
51	RPS6KA5	0.011
52	MMP7	0.011
53	PPIL2	0.011
54	MAPK7	0.011
55	PPP2CA	0.01
56	DTX3	0.009
57	HSPG2	0.009
58	HLA-DPB1	0.009
59	GTF2H2	0.01
60	SRF	0.009
61	GYG2	0.009
62	CYP2D6	0.008
63	PRKAR1A	0.008
64	AP3M2	0.009
65	INPP1	0.009
66	LTBP3	0.009
67	COL6A2	0.008
68	PPFIA2	0.008
69	TXK	0.008
70	ITGA3	0.008
71	FPR1	0.008
72	VTN	0.007
73	SIAH1	0.008
74	ATM	0.008
75	CLDN3	0.008
76	MECP2	0.008
77	LANCL1	0.007
78	MAP3K1	0.007
79	GSTM1	0.007
80	CTGF	0.007
81	BMP1	0.007
82	SLC20A1	0.007
83	STK4	0.006
84	CFLAR	0.006
85	HGF	0.005
86	MAP3K5	0.005
87	SLC25A10	0.005
88	CYP27A1	0.005
89	HTR6	0.004
90	PAPSS1	0.005
91	NUDT1	0.004
92	GRM3	0.004
93	ANK2	0.004
94	ICAM1	0.004
95	HTR2B	0.004
96	COL5A1	0.004
97	IL2	0.004
98	TNF	0.003
99	MFNG	0.003
100	EFNB3	0.003
101	MTIF2	0.003
102	GAS6	0.003
103	CSF3	0.002
104	FGF7	0.003
105	NR4A3	0.003
106	HLA-DQA1	0.003
107	MAP3K7	0.003
108	EDNRA	0.002
109	XRCC2	0.002
110	TIMP1	0.003
111	KCNN3	0.003
112	PFN1	0.003
113	CBL	0.003
114	NFKBIE	0.003
115	AQP1	0.003
116	RPL7	0.002
117	PTEN	0.002
118	PRKG1	0.002
119	BSN	0.002
120	HRH1	0.002
121	FXYD6	0.002
122	GUK1	0.002
123	MAFG	0.002
124	TRAP1	0.002
125	ABCB1	0.002
126	PRKY	0.001
127	TDPX2	0.001
128	CSF1R	0.001
129	PLP1	0.001
130	IL6R	0.001
131	CD9	0.001
132	IL7R	0
133	SLC6A3	0
134	IFIT1	0
135	OPCML	0.001
136	MRPS12	0
137	PRKAR2B	0
138	GCN1L1	0
139	IRF2	0
140	ADORA2B	0
141	ABL1	-0.001
142	ENPP3	0
143	CBX3	-0.001
144	MAN1A1	-0.001
145	CLK3	-0.001
146	IL16	-0.001
147	CAPZB	0
148	AMT	-0.001
149	DBH	-0.001
150	CDK6	-0.001
151	CDC34	-0.001
152	CACNB3	-0.001
153	ELK1	-0.001
154	RAP2A	-0.002
155	SAP18	-0.002
156	GUCA1B	-0.002
157	PPP2R3A	-0.002
158	MMP9	-0.002
159	NFE2	-0.002
160	PKD2	-0.002
161	ACO2	-0.002
162	IFNGR1	-0.002
163	NME4	-0.002
164	CCNK	-0.002
165	UBE2H	-0.002
166	TJP1	-0.002
167	TFAP2C	-0.003
168	DEK	-0.003
169	NAPA	-0.003
170	TIAL1	-0.004
171	GTF2E2	-0.003
172	CCR6	-0.003
173	MDK	-0.004
174	ADK	-0.004
175	PGLS	-0.004
176	SF3A1	-0.004
177	HLF	-0.004
178	SOD1	-0.004
179	MAP4K2	-0.004
180	TFAM	-0.004
181	JAM2	-0.004
182	AP2S1	-0.004
183	GHR	-0.004
184	CASP5	-0.004
185	SLC11A2	-0.004
