# Supplementary material for: Computational Analysis of HIV-1 Resistance Based on Gene Expression Profiles and the Virus-Host Interaction Network
Source: PLoS One. 2011 Mar 4;6(3):e17291. doi: 10.1371/journal.pone.0017291 (PMC3048858; doi:10.1371/journal.pone.0017291)
Supplement: Table S3 — The Gene Ontology enrichment of the 185 genes using GATHER ( http://gather.genome.duke.edu/ ). (XLS) [file pone.0017291.s003.xls]

## Sheet: Table S3
Table S3 - The Gene Ontology enrichment of the 185 genes using GATHER (http://gather.genome.duke.edu/)
#	Annotation	p Value	Bayes Factor	Your Genes (With Ann)	Your Genes (No Ann)	Genome (With Ann)	Genome (No Ann)	ln(Bayes factor)	neg ln(p value)	FE: neg ln(p value)	FE: neg ln(FDR)	Genes
1	GO:0006950 [4]: response to stress	< 0.0001	9	31	146	819	11283	8.72	11.17	13.5	7.29	ABL1 ADORA2B ATM CCR6 CD53 CSF1R CSF3 CTGF FGF7 FPR1 GSTA4 GTF2H2 HLA-DPB1 HRH1 HSF2 IFNGR1 IFNGR2 IL2 IL7R MAP3K5 MAP4K2 MDK MPO MYD88 NUDT1 PAX5 RPS6KA5 SOD1 SOD2 TNF XRCC2
2	GO:0007154 [3]: cell communication	< 0.0001	8	79	98	3396	8706	8.47	11.17	13	7.29	ABL1 ADORA2B ANK2 ATM BCAN BSN CBL CCNK CCR6 CD53 CD9 CFLAR CNTN2 COL5A1 COL6A2 CSF1R CSF3 CTGF CYR61 DBH DEK EDNRA EFNB3 FGF7 FPR1 GAS6 GEM GFRA1 GJB1 GRM3 GUCA1B HRH1 HSPG2 HTR2B HTR6 ICAM1 IFNGR1 IFNGR2 IL15RA IL2 IL6R IL7R INPP1 ITGA3 JAM2 KCNMB1 KCNN3 KDR LAMA3 LANCL1 LTBP4 MAP3K5 MAP3K7 MAP4K2 MAPK7 MDK MYD88 OPCML PAK1 PKD2 PPFIA2 PPP2CA PRKAR1A PRKAR2B PRKG1 PTPRF RAB24 RAP2A RGS4 RPS6KA5…
3	GO:0006366 [8]: transcription from Pol II promoter	< 0.0001	8	20	157	410	11692	7.61	10.47	12.48	7.17	ABL1 CCNK DEK ETV1 GTF2B GTF2E2 HLF HSF2 IRF2 MAFG MECP2 NFE2 PAX5 PRKAR1A SAP18 SOD2 SRF TFAP2C TFAP4 TIAL1
4	GO:0006793 [5]: phosphorus metabolism	< 0.0001	6	27	150	755	11347	6.11	9.22	10.84	6.05	ABL1 CDC25A CDK6 CLK3 CSF1R ENPP3 INPP1 KDR MAP3K1 MAP3K5 MAP3K7 MAP4K2 MAPK7 MVK PAK1 PPP2CA PPP2R3A PRKAR1A PRKAR2B PRKG1 PRKY PTPRA PTPRF RPS6KA5 SLC20A1 STK4 TXK
5	GO:0006796 [6]: phosphate metabolism	< 0.0001	6	27	150	755	11347	6.11	9.22	10.84	6.05	ABL1 CDC25A CDK6 CLK3 CSF1R ENPP3 INPP1 KDR MAP3K1 MAP3K5 MAP3K7 MAP4K2 MAPK7 MVK PAK1 PPP2CA PPP2R3A PRKAR1A PRKAR2B PRKG1 PRKY PTPRA PTPRF RPS6KA5 SLC20A1 STK4 TXK
6	GO:0009607 [4]: response to biotic stimulus	0.0002	5	30	147	928	11174	5.42	8.77	10.1	5.49	ADORA2B CCR6 CD53 CSF1R CSF3 FPR1 GEM HLA-C HLA-DPB1 HLA-DQA1 HRH1 HSF2 IFIT1 IFNGR1 IFNGR2 IL16 IL2 IL6R IL7R IRF2 MAP4K2 MPO MYD88 NUDT1 PAX5 SOD1 SOD2 TIAL1 TNF VTN
7	GO:0007243 [6]: protein kinase cascade	0.0002	5	13	164	239	11863	4.63	8.4	9.53	5.07	ADORA2B CFLAR FPR1 HTR2B MAP3K5 MAP4K2 MYD88 PAK1 PPP2CA RGS4 RPS6KA5 SLC20A1 STK4
8	GO:0006468 [8]: protein amino acid phosphorylation	0.0003	5	20	157	517	11585	4.51	8.28	9.28	5.04	ABL1 CDK6 CLK3 CSF1R KDR MAP3K1 MAP3K5 MAP3K7 MAP4K2 MAPK7 MVK PAK1 PPP2CA PRKAR1A PRKAR2B PRKG1 PRKY RPS6KA5 STK4 TXK
9	GO:0007155 [4]: cell adhesion	0.0003	4	21	156	561	11541	4.49	8.28	9.24	5.04	BCAN CD9 CNTN2 COL5A1 COL6A2 CTGF CYR61 GAS6 HSPG2 ICAM1 IL2 ITGA3 JAM2 LAMA3 OPCML PKD2 PPFIA2 PPP2CA PTPRF TNF VTN
10	GO:0050789 [2]: regulation of biological process	0.0003	4	63	114	2804	9298	4.43	8.12	8.85	4.9	ABL1 ADORA2B AP2S1 ATM CASP5 CBX3 CCNK CDC25A CFLAR CSF3 CTGF CYR61 DAXX DEK EDNRA ELK1 EMP3 ENO1 ETV1 FGF7 FPR1 GAS6 GCN1L1 GRM3 GTF2B GTF2E2 GTF2H2 HLF HSF2 HTR2B IL2 IL7R IRF2 LAMA3 LTBP4 MAFG MAP3K5 MECP2 MITF MPO MTIF2 MYD88 NFE2 NFKBIE NR2E1 NR4A3 PAX5 PPP2CA PRKAR1A PRKG1 RGS4 RPS6KA5 SAP18 SLC20A1 SOD2 SRF STK4 TFAM TFAP2C TFAP4 TIAL1 TIMP1 TNF
11	GO:0050896 [3]: response to stimulus	0.0003	4	47	130	1897	10205	4.22	8.12	8.71	4.9	ABCB1 ABL1 ADORA2B ATM CCNK CCR6 CD53 CSF1R CSF3 CTGF CYR61 DBH FGF7 FPR1 GEM GSTA4 GTF2H2 GUCA1B HLA-C HLA-DPB1 HLA-DQA1 HRH1 HSF2 IFIT1 IFNGR1 IFNGR2 IL16 IL2 IL6R IL7R IRF2 MAP3K5 MAP4K2 MDK MITF MPO MYD88 NUDT1 PAX5 PPP2CA RPS6KA5 SOD1 SOD2 TIAL1 TNF VTN XRCC2
12	GO:0006357 [8]: regulation of transcription from Pol II promoter	0.0004	4	12	165	219	11883	4.05	7.91	8.95	4.9	ABL1 DEK IRF2 MECP2 NFE2 PRKAR1A SAP18 SOD2 SRF TFAP2C TFAP4 TIAL1
13	GO:0050794 [3]: regulation of cellular process	0.0004	4	25	152	767	11335	3.99	7.77	8.67	4.9	ABL1 AP2S1 CASP5 CFLAR CSF3 CTGF CYR61 EMP3 FGF7 GAS6 HTR2B IL2 LAMA3 LTBP4 MAP3K5 MPO MYD88 NFKBIE PPP2CA RGS4 SLC20A1 STK4 TIAL1 TIMP1 TNF
14	GO:0000165 [7]: MAPKKK cascade	0.0008	4	7	170	74	12028	3.7	7.18	8.72	4.9	ADORA2B FPR1 MAP3K5 MAP4K2 PAK1 PPP2CA RGS4
15	GO:0006952 [5]: defense response	0.001	3	25	152	813	11289	3.17	6.67	7.81	4.18	ADORA2B CCR6 CD53 CSF1R CSF3 FPR1 GEM HLA-C HLA-DPB1 HLA-DQA1 HRH1 IFIT1 IL16 IL2 IL6R IL7R IRF2 MAP4K2 MPO MYD88 PAX5 SOD2 TIAL1 TNF VTN
16	GO:0006955 [4]: immune response	0.002	3	23	154	724	11378	3.03	6.49	7.69	4.13	ADORA2B CCR6 CD53 CSF1R CSF3 FPR1 GEM HLA-C HLA-DPB1 HLA-DQA1 HRH1 IFIT1 IL16 IL2 IL6R IL7R IRF2 MAP4K2 MYD88 PAX5 SOD2 TNF VTN
17	GO:0040007 [3]: growth	0.002	3	9	168	145	11957	2.91	6.37	7.86	4.18	CTGF CYR61 EMP3 GAS6 GHR IL2 LAMA3 LTBP4 PPP2CA
18	GO:0016310 [7]: phosphorylation	0.003	2	20	157	617	11485	2.39	5.73	7.06	3.6	ABL1 CDK6 CLK3 CSF1R KDR MAP3K1 MAP3K5 MAP3K7 MAP4K2 MAPK7 MVK PAK1 PPP2CA PRKAR1A PRKAR2B PRKG1 PRKY RPS6KA5 STK4 TXK
19	GO:0040008 [4]: regulation of growth	0.004	2	7	170	96	12006	2.26	5.55	7.25	3.74	CTGF CYR61 GAS6 IL2 LAMA3 LTBP4 PPP2CA
20	GO:0009613 [5]: response to pest, pathogen or parasite	0.005	2	16	161	455	11647	1.94	5.22	6.66	3.3	ADORA2B CCR6 CD53 CSF1R CSF3 FPR1 HLA-DPB1 HRH1 IFNGR1 IFNGR2 IL2 IL7R MYD88 PAX5 SOD2 TNF
21	GO:0019932 [6]: second-messenger-mediated signaling	0.006	2	9	168	170	11932	1.88	5.17	6.77	3.37	ADORA2B CCR6 EDNRA FPR1 GRM3 HRH1 HTR2B HTR6 PPP2CA
22	GO:0007167 [6]: enzyme linked receptor protein signaling pathway	0.008	2	8	169	143	11959	1.56	4.83	6.48	3.17	CSF1R GUCA1B KDR LTBP4 MAP3K7 PTPRF RPS6KA5 TGFBR3
23	GO:0007165 [4]: signal transduction	0.008	2	57	120	2769	9333	1.53	4.78	5.8	2.8	ABL1 ADORA2B ANK2 ATM CBL CCNK CCR6 CD53 CFLAR CSF1R CSF3 DEK EDNRA FGF7 FPR1 GAS6 GEM GFRA1 GRM3 GUCA1B HRH1 HTR2B HTR6 IFNGR1 IFNGR2 IL15RA IL6R IL7R INPP1 ITGA3 KDR LAMA3 LANCL1 LTBP4 MAP3K5 MAP3K7 MAP4K2 MAPK7 MDK MYD88 PAK1 PPP2CA PRKAR1A PRKAR2B PRKG1 PTPRF RAB24 RAP2A RGS4 RPS6KA5 SH3GL2 SLC20A1 SRF STK4 TGFBR3 TNF TXK
